# Supplementary material for: Ultrastructural and dynamic studies of the endosomal compartment in Down syndrome
Source: Acta Neuropathol Commun. 2020 Jun 24;8:89. doi: 10.1186/s40478-020-00956-z (PMC7315513; doi:10.1186/s40478-020-00956-z)
Supplement: Supplementary file 3 — Additional file 3. [file 40478_2020_956_MOESM3_ESM.xlsx]

## Sheet: Feuil1
	baseMean	log2FoldChange	lfcSE	stat	pvalue	padj
ZNF281	1261.37270466216	-1.19661615150806	0.133078072291625	-8.99183562627672	2.43135150173699e-19	3.5128166497096e-15
RHOB	1117.39866628503	-1.07163966174124	0.124273025864526	-8.62326843887642	6.5069679744111e-18	4.70063366471458e-14
COL6A2	111837.440062338	1.1700093750801	0.139732583274158	8.37320364130472	5.6072584431437e-17	2.70045566621801e-13
APP	34186.5497841076	1.2133949334866	0.150681579615193	8.05270914059526	8.09811944334071e-16	2.92504074293466e-12
SH3BP5L	740.55049062087	-0.983286085559877	0.128911405280909	-7.62761125299357	2.3914340719125e-14	6.91028789419836e-11
CYP2U1	775.588163704101	1.4867001222023	0.195780653758777	7.59370292038186	3.10890715190244e-14	7.48624842178107e-11
KLF16	433.935310677209	-0.709633078490913	0.0983826974744824	-7.21298659934559	5.47378035224144e-13	1.03322380416587e-09
GABPA	1397.43200452704	0.798571464213968	0.110805438240423	7.20696995468077	5.72106203857069e-13	1.03322380416587e-09
MX1	295.638318592902	2.60689139665111	0.364585912371887	7.15028010734548	8.6601003772695e-13	1.27057793429631e-09
CDH4	138.564812871526	-3.18555019126261	0.445645465843217	-7.14817143990268	8.79414406351264e-13	1.27057793429631e-09
AGTR1	271.703060381777	3.00484103316312	0.426261184292951	7.04929546458075	1.7982594857265e-12	2.36193209543422e-09
MCM3AP	2273.95348393378	0.510814369402095	0.0739108401759106	6.91122395830352	4.80489776743477e-12	5.33792428968584e-09
BRWD1	1448.76909799032	0.720189306840834	0.104286986230384	6.90584063144602	4.99070012410449e-12	5.33792428968584e-09
MYO1C	7999.99437605714	-0.554161102913333	0.0803043267427563	-6.90076270346566	5.17240725744752e-12	5.33792428968584e-09
IDH1	2894.62704690568	0.852271788218938	0.129838027539904	6.56411533945247	5.23426760122162e-11	5.04164655349667e-08
PDXK	2594.82471365342	0.782511794279899	0.119747755727065	6.53466772323847	6.37509163470831e-11	5.75670774614161e-08
PLEKHH2	255.725835963258	2.13469114160707	0.337239567153228	6.32989527185924	2.45327653860787e-10	2.08499643704744e-07
IGDCC4	553.452837673111	2.14027419749294	0.338693212519314	6.31921195459709	2.62900486859589e-10	2.1102145745263e-07
C1QTNF3-AMACR	55.8799493217411	4.6519793741075	0.741901227604744	6.27034866774191	3.60240518268536e-10	2.73934474102305e-07
IFNAR2	420.901826430515	0.916942167385839	0.148818969905131	6.16146024912261	7.20771653686872e-10	5.20685442623396e-07
IFNAR1	3220.5937440188	1.05293516932937	0.171967301312309	6.12288011322075	9.18988421723103e-10	6.32264034145495e-07
C21orf59	450.601029710536	0.533572619894498	0.0874026357416251	6.10476578156998	1.02951540816085e-09	6.76110846232182e-07
PNMAL2	98.5229776620557	1.84321627820742	0.304005385113896	6.06310403849211	1.33519233931023e-09	8.38732996450185e-07
CPT1B	98.4974775669377	1.71400174546953	0.288955586894837	5.93171346464855	2.99789471791306e-09	1.80473262018367e-06
RBM3	4672.06304453784	-0.906950084342355	0.15314451477063	-5.92218458297856	3.17692744053706e-09	1.83600990643518e-06
TRPC4	171.247716537376	-3.16447227275563	0.539296474261358	-5.86777852959231	4.41672659732146e-09	2.45434099531156e-06
IGSF10	1078.54341725901	2.8870280292335	0.493202261036474	5.8536390793634	4.80931714033887e-09	2.57351903865244e-06
CHMP2A	960.612856353208	-0.454338131951894	0.0781026958171346	-5.81718885882834	5.98455147174471e-09	3.04667786506522e-06
IL10RB	1349.05992664034	0.899774025160702	0.154799513807397	5.81251195840454	6.15422859220885e-09	3.04667786506522e-06
LSS	6099.0555831365	1.56998670563405	0.27031920712076	5.80789919575597	6.32615835769357e-09	3.04667786506522e-06
PLXDC1	56.49240223819	3.65173833168391	0.630240783427161	5.79419553242217	6.86494405155464e-09	3.19950682764069e-06
SCAF4	932.065577451965	0.494052172479807	0.0865271317644806	5.70979486324099	1.13112426979599e-08	4.97311385795525e-06
RRP1B	992.963116080133	0.645589725007844	0.113081220949842	5.7090798948324	1.1358856403137e-08	4.97311385795525e-06
TMEM116	94.2289087734733	1.00489337896479	0.17684377964141	5.68237899575794	1.32833892600733e-08	5.64465905969232e-06
FRMD4A	431.557769489658	-1.10107361828214	0.194790562040928	-5.65260250160782	1.58036495457697e-08	6.52374653249373e-06
AK9	106.107784178316	1.26174066527436	0.224879489262013	5.6107414216166	2.01461601980177e-08	8.08532562613775e-06
EIF4A2	5645.02941753054	0.448112342102445	0.0807427811872814	5.54987499208204	2.85873936451868e-08	1.11629909023151e-05
CSRNP1	199.385840772506	-1.59797566531335	0.288642635147977	-5.53617335323359	3.09151588576462e-08	1.17542688204019e-05
ARHGAP6	104.600783043834	1.59498915182391	0.28929979182352	5.51327445405455	3.52218326159136e-08	1.27365129263138e-05
PRELP	2290.35524841533	2.64898526166492	0.480491370866683	5.51307561858359	3.52616636941135e-08	1.27365129263138e-05
SYNJ1	544.853546885638	0.579477931203974	0.105240609256151	5.50621984516977	3.66620648878328e-08	1.29193539877904e-05
DYRK1A	1719.9567409607	0.673711505704739	0.123215315156302	5.46775784203543	4.5576394772819e-08	1.56782798018497e-05
ATG101	607.913793687665	-0.48408917264433	0.0889060730269246	-5.44495056594983	5.18197748702314e-08	1.68075378787266e-05
SLC5A3	3391.87867076689	2.45023310121723	0.450187381949639	5.44269608491898	5.24801408223618e-08	1.68075378787266e-05
TMEM170B	192.301918491026	1.59035595135049	0.292267133483491	5.44144643427832	5.2849685103458e-08	1.68075378787266e-05
FAM213A	53.8883826956732	4.74468931508716	0.872309558268228	5.43922655680474	5.35123714300543e-08	1.68075378787266e-05
SEMA7A	882.302117278805	-1.60455439444155	0.29566658338733	-5.42690477922405	5.73396980979889e-08	1.76264671940371e-05
PPDPF	1708.94049291232	-0.798274828828686	0.147252439859408	-5.4211314229554	5.9222999085814e-08	1.782612272483e-05
COL14A1	737.960417535758	3.31811495445547	0.614694289921901	5.39799215456686	6.73908136566734e-08	1.95669372251083e-05
USP16	1520.97180568369	0.433801047362428	0.0803762344078611	5.39713076331927	6.77150374623073e-08	1.95669372251083e-05
PNPLA2	1017.23284103982	-0.480966480287507	0.0892212522799553	-5.39071653890653	7.01772966008457e-08	1.98808153193925e-05
SPHK1	501.325552281894	-1.44840926925721	0.270081032182946	-5.36286927501112	8.19102867651922e-08	2.27584581381442e-05
SMIM11B	217.369530915037	0.720503472676591	0.134738339693913	5.34742727506787	8.92132393061149e-08	2.43198656885801e-05
COL6A1	119503.855779732	1.22267902115648	0.229377852631384	5.33041445427322	9.7988882785844e-08	2.62174699720347e-05
PODN	5717.59587510372	1.61542395163653	0.304731613151773	5.30113674432577	1.15083845881745e-07	3.01032852913192e-05
ISM1	31.2314347982107	5.72533099407557	1.08053190860068	5.29862278800265	1.1667940035395e-07	3.01032852913192e-05
CYYR1	185.719914610106	2.73651839486024	0.517567303009142	5.28727061958916	1.24154897565362e-07	3.14699992986729e-05
ADH1B	806.855249337792	2.97384262103883	0.563518057599079	5.27728008168746	1.31115409872149e-07	3.22584723884154e-05
USP25	1896.96356577948	0.790820646290842	0.149878221808574	5.27642132891654	1.31731026503081e-07	3.22584723884154e-05
MAN2B1	1618.30873010318	0.633822896495311	0.120251445532394	5.27081311737386	1.35820707222958e-07	3.27056262992882e-05
PSMG3-AS1	281.626613494826	0.894966666444784	0.170190564393976	5.25861506853586	1.45144351827071e-07	3.43777966425824e-05
PHACTR2	2043.75699562421	-0.674346704526113	0.128551190865857	-5.24574451612659	1.55652472443767e-07	3.62720471268958e-05
STMN2	2795.33637888186	3.82721810243454	0.73131992822567	5.23330208123843	1.66508282579979e-07	3.77651964638502e-05
ADAMTS3	43.3944818305815	2.18683125718693	0.417937251842398	5.23243919403377	1.67287691977188e-07	3.77651964638502e-05
FADS2	6380.37959982453	1.64696190766644	0.315292230832748	5.22360447422537	1.75473386684919e-07	3.90036844742109e-05
LPIN1	2174.96681795032	1.40006291160707	0.268279580640428	5.21867116485305	1.80211389996003e-07	3.94499115554886e-05
SCARB1	297.004158188757	1.30197925261103	0.250813514885324	5.19102510566992	2.09139420800909e-07	4.50991992795751e-05
PCSK9	560.484724139016	3.58241286306168	0.692330271199512	5.17442759920767	2.28610734041656e-07	4.8573057138733e-05
ID1	806.745159577952	-2.84326376887312	0.550295994958205	-5.16678986386057	2.38148750718632e-07	4.98662775417797e-05
CD82	273.534830135945	1.40839454830037	0.273143148697737	5.15625068765283	2.51943547482859e-07	5.2001148200462e-05
MAP3K5	234.806523944061	1.37095057240627	0.266533481194059	5.14363361129891	2.69474842572112e-07	5.48362327532659e-05
MTHFR	717.3544165167	0.862503303715122	0.168035478966843	5.13286425591892	2.85365725404438e-07	5.72633888978239e-05
C15orf38-AP3S2	259.835927607418	1.11403123431038	0.217789932738716	5.11516404960229	3.13468396883069e-07	6.13269810084399e-05
PGF	168.254286717332	2.54794919152522	0.498154133570998	5.11478078734457	3.14105522883759e-07	6.13269810084399e-05
EXPH5	223.997164378487	4.16485510507499	0.817490884244716	5.09468079136188	3.49329336778311e-07	6.72948034369738e-05
MTHFD1L	1866.96958558411	-0.622313525978	0.12238482064929	-5.08489143242138	3.67836415503262e-07	6.99276385683044e-05
CYBRD1	21310.581793467	1.15392731418976	0.227332447764609	5.07594637517208	3.85572033226858e-07	7.22123130324124e-05
PHLDB1	1854.61953143986	-0.470076499961255	0.092646941902165	-5.07384799012205	3.89850527168339e-07	7.22123130324124e-05
TXNIP	5247.02650663095	1.87145353398955	0.369132295756073	5.06987211768171	3.980830910276e-07	7.28038544198325e-05
TRAPPC10	1205.10896322034	0.424549155524522	0.0838604992958328	5.06256412839673	4.13654854366581e-07	7.38914928707387e-05
C11orf54	375.284251651647	0.86156952662592	0.17019376500742	5.06228607486505	4.14258784781965e-07	7.38914928707387e-05
ZMAT2	952.042601235265	-0.412675589798222	0.0816215621439365	-5.05596289704042	4.2822458917294e-07	7.4584963709448e-05
HLCS	1084.71720306344	0.70883070514964	0.140200021670734	5.05585303556057	4.28471206248906e-07	7.4584963709448e-05
OLFML2A	544.540590224291	1.9050485604586	0.377536950772008	5.04599233681115	4.51173490610398e-07	7.76018403849884e-05
TCEB3	1318.45185107505	-0.459048985247694	0.0914013296370637	-5.02234471938741	5.10444618497181e-07	8.6763574682909e-05
STT3A	4656.72965699777	-0.321850188635156	0.064347837846318	-5.00172499041586	5.68196048354809e-07	9.50659238069596e-05
ARPC4	1957.78328314934	-0.517155405048655	0.103425131050062	-5.00028764573988	5.72448461462174e-07	9.50659238069596e-05
DSCR3	2006.74135890122	0.887635739670499	0.17764489133592	4.99668598964668	5.83239226737706e-07	9.57572766807543e-05
PSG4	1084.93011301903	6.00172481643552	1.20196769437637	4.99324968925182	5.9371719252911e-07	9.6382314580456e-05
LINC00341	316.296565593421	1.34079687949501	0.26957383478378	4.97376490774945	6.56649360634834e-07	0.000105414110693912
ATP2A3	173.396320722742	3.01075904989457	0.606816044677349	4.9615679682554	6.99263926092701e-07	0.00011102159565041
AGPAT3	2416.01526824786	0.50407969999784	0.10185666471067	4.94891229189281	7.46293651487864e-07	0.000117200550833659
MRPS6	1246.42149622409	1.60329082473616	0.324336897266471	4.94328840859235	7.68157143040336e-07	0.000119336929060718
SLC11A2	893.4184232171	0.519545671155816	0.10515130216395	4.94093425819635	7.77491223755731e-07	0.000119502055327902
TNFSF9	161.076812555271	1.79362131520459	0.363703631224854	4.93154635042869	8.158120414827e-07	0.000124072130266758
HSPB1	3496.1225861261	-0.735431616298026	0.149899396057848	-4.9061679742473	9.2872995874783e-07	0.000139773858791548
ATP5O	1533.26529544351	0.456960730939208	0.0932976724932423	4.89787921528596	9.68765505309446e-07	0.000144296123924854
HDGF	4426.17592362963	-0.337492624015794	0.0690849545440632	-4.88518268909821	1.03332996462035e-06	0.000152342360498314
ATP5J	1262.99439624723	0.452957330866992	0.0929896562516314	4.87105070741721	1.1100634402971e-06	0.000162001985711237
JMJD6	485.159657525967	-0.721626178378592	0.148479120724186	-4.86011888310601	1.1731528297377e-06	0.000169497120840503
LOC100507053	183.891137486445	1.61704186956072	0.333274093997416	4.85198789430435	1.22230085618361e-06	0.000174849532377632
CXCL1	32.9957210390867	-1.44725115126196	0.299433879391828	-4.83329125682581	1.3429408493344e-06	0.00019022362148219
IER3	445.319349594513	-1.8016589235529	0.373042998768097	-4.82962803082362	1.36788338819019e-06	0.000191875526141474
CNPY2	888.42504530259	-0.447415512251649	0.0930745364526079	-4.80706678006896	1.53160841238063e-06	0.000212775753289186
PNRC2	1334.15254184785	-0.40978531736651	0.0854357828194672	-4.79641321052117	1.61531896319163e-06	0.000222267889335169
CFH	939.834102939369	1.76662709245883	0.368890317573956	4.78903079939108	1.67588760417133e-06	0.000224719145822201
CDC37	2344.03140054416	-0.458386066667098	0.0957311908465788	-4.78826245253461	1.68231543724464e-06	0.000224719145822201
MMAB	359.569678160739	1.00195212218658	0.209312589275935	4.78686984692411	1.69402613415487e-06	0.000224719145822201
RBM43	456.556176829954	0.72197418744044	0.150828794342496	4.78671324389831	1.69534793013703e-06	0.000224719145822201
CCDC102B	72.0922266815431	2.83182964929248	0.592727050020492	4.77762850403837	1.77374694346846e-06	0.000231725670505208
MTA2	1276.42180330645	-0.395369849103341	0.0827672345824887	-4.77688847643329	1.78028442871526e-06	0.000231725670505208
ERF	823.025171153341	-0.472678565380555	0.0991019083166789	-4.76962122535639	1.84572643215355e-06	0.000238098709747807
OAS1	24.7750841690857	3.76965170314271	0.792625693064127	4.75590399873365	1.97560342753233e-06	0.000252597507265373
CITED2	8249.33904291802	-1.15038175682028	0.242616821175613	-4.74155811310215	2.12080803886946e-06	0.000268784513557772
MICAL2	2612.67907066531	-1.36222766267214	0.288580055644585	-4.72044978863632	2.35323695140806e-06	0.00029380802475709
MTRF1L	273.119489263138	-0.476128506603981	0.100875563425262	-4.71995883281226	2.35892378680942e-06	0.00029380802475709
MMP3	3084.447991592	-1.9309795588067	0.411352600849389	-4.694219885372	2.67626047447161e-06	0.00033048385756552
HIVEP2	1434.88416441185	-0.676292841543689	0.144142087902466	-4.69184851825723	2.70747569309691e-06	0.000331505159439527
CRELD2	691.456609855696	-0.671516578170945	0.143208552790798	-4.68908151841958	2.74434054236613e-06	0.00033319522820257
CHIC2	336.409453454546	-0.628586119999087	0.134255460412032	-4.68201530179813	2.84068270544234e-06	0.000342018197735258
CDC42SE1	1141.87636807889	-0.515370918066151	0.110391859086076	-4.66855909786157	3.03319530891064e-06	0.000362178560521826
SCD	19441.2045815392	2.09495507381361	0.44931804164007	4.66252159865815	3.12358292455927e-06	0.00036991414831174
MBP	811.147115214284	1.21567106768316	0.26131645660135	4.6521029846112	3.28566906259965e-06	0.000383238510583404
SLC16A3	1788.82215895658	-0.961030115283896	0.206589398224887	-4.65188496380511	3.28914557809676e-06	0.000383238510583404
AJAP1	23.6973716872088	-7.53505716771264	1.62138999557999	-4.64728238625729	3.36336602759125e-06	0.000388751298933106
PPL	1605.32493036227	2.03166480655848	0.437508592362623	4.64371407104745	3.42201070283224e-06	0.00039239056059143
TEN1-CDK3	51.4554588701672	1.37233488272682	0.29605666789802	4.63537907276433	3.56283961046123e-06	0.000405322099936565
EFNB1	587.024437899837	1.46948824909872	0.318750449272248	4.61015271493348	4.0237328287894e-06	0.000451439693969812
CLEC12A	244.595494117055	6.16368096186586	1.3370842661584	4.6097924550222	4.03071155330189e-06	0.000451439693969812
MB21D2	212.388260861532	-1.39061867598667	0.302063460261346	-4.60373020551212	4.1499000363911e-06	0.000461213505582912
SPDL1	805.152611396735	-1.15626743467141	0.25146913654932	-4.5980490907863	4.26465521965659e-06	0.000470349149722125
TAF9	920.903073240192	-0.470449906527156	0.102367280977537	-4.59570579617517	4.31286879312417e-06	0.0004720630933565
TIPARP	1357.88614180014	-1.58854167383474	0.34585515877402	-4.59308364653507	4.36743899567696e-06	0.000474441794056697
QPRT	648.538253259726	2.56142707554413	0.559428803713804	4.57864711030238	4.67992970370648e-06	0.000504594211635457
RABAC1	1215.63552051758	-0.427049865978122	0.0933685239723751	-4.57380975739182	4.78934743570761e-06	0.00051256660556373
ACOX2	237.454262650515	0.835957916054739	0.18302876109846	4.56735821757017	4.93909538474673e-06	0.000524706250873682
HS2ST1	1010.06396146458	0.434393235338072	0.0951454005114173	4.56557261836263	4.98132715069106e-06	0.000525330034110835
TBL2	758.649470802804	-0.422470251860817	0.092643718501774	-4.5601607825438	5.11144694256786e-06	0.000535146271204496
PRMT2	2960.13431270832	0.599574074806223	0.131922508198442	4.54489596198645	5.49623946663296e-06	0.000571292574200813
TMEM135	549.757104975431	0.633476125116531	0.139447466205363	4.54275823257783	5.55229174754698e-06	0.000572996508346848
ALPK2	5671.03048358237	-0.947276159960364	0.208905371638472	-4.53447487984993	5.77469738705629e-06	0.000591722183320491
DDAH1	7475.25475247437	-0.689953499107811	0.152614919350499	-4.52087844389086	6.15835446171869e-06	0.000626270815947875
ODC1	1052.92310672224	-1.04277428018562	0.230727745935956	-4.51950100736939	6.19855527966128e-06	0.000626270815947875
HNRNPM	2491.81280591676	-0.475635383266126	0.105489908869856	-4.50882352977406	6.51881022596445e-06	0.000654053959338433
RSPO4	42.9857572389536	4.93634930327292	1.09773189891676	4.49686240159742	6.89635863402906e-06	0.000687162686513461
SLC38A2	18121.9361151045	-0.820595415623183	0.182621086496602	-4.4934318997081	7.00844405232406e-06	0.000693547942931356
FAM65C	216.025527667315	3.20151405993276	0.713531225780374	4.48685908094819	7.22808479207376e-06	0.00070878283836801
VOPP1	1297.83743130528	-0.511254365824416	0.113996770586858	-4.48481446616837	7.29774060506258e-06	0.00070878283836801
GNAS	16679.7052811543	-0.390788209776869	0.0871607189833001	-4.48353586724937	7.34162557661959e-06	0.00070878283836801
SPTLC3	61.3803843294054	1.82049411176821	0.406084506631529	4.48304252449623	7.35862581362137e-06	0.00070878283836801
SH3RF3	381.230565472966	0.639099476722714	0.142678984951619	4.47928247414589	7.48943689051361e-06	0.000716405272914627
PCBD1	354.035464558552	0.559796386921424	0.125033002954664	4.47718901164358	7.56322845296885e-06	0.000716405272914627
G6PC3	750.862339459055	-0.515526673773355	0.115162056967587	-4.47653235230464	7.58651763260922e-06	0.000716405272914627
GUCY1B3	199.841142427246	1.5903459973229	0.355709959934791	4.47090657122574	7.78887214383657e-06	0.000730737822949031
NRN1	4152.18194084785	1.3753019909516	0.308176135199133	4.46271412308719	8.09279917319611e-06	0.000754353306157015
COL5A3	927.84554625676	-1.28604715233423	0.288631395768267	-4.4556731221532	8.36303761031784e-06	0.000774545944832513
TMEM50B	1142.60099977942	0.831160366597773	0.186742750760439	4.4508306920252	8.55387620518406e-06	0.000787174544028658
TMEM183B	197.465545903525	-0.69853278439045	0.157005506400445	-4.44909736228505	8.62319221500815e-06	0.000788530893179986
SOD3	991.793166802049	1.3928519031556	0.313720868157267	4.43978085148409	9.00505285266496e-06	0.000814181584754509
BORCS7	754.224846631202	0.779545446203179	0.175592691157782	4.43950964623411	9.01640736162247e-06	0.000814181584754509
LOC100289495	25.9751210402504	1.96112993803847	0.442381584814295	4.43311838774148	9.28798312835512e-06	0.00083349552943152
IQCJ-SCHIP1	226.173384488898	-1.28466827041385	0.290004542805204	-4.42982119516923	9.43112507363866e-06	0.000841116636197107
ZNF425	116.025784310233	1.02424494232855	0.2319321316679	4.41614076912443	1.00478663586816e-05	0.000889921884207037
OLMALINC	35.3970752379775	1.92045577049556	0.434985481220811	4.414988208585	1.01015496269348e-05	0.000889921884207037
FADS1	5519.45220863249	1.85101743696508	0.420069639734898	4.40645374451063	1.05076734141684e-05	0.000920090093866094
CFB	529.601362463605	1.44885686995965	0.329086439709797	4.40266354103594	1.06929929405972e-05	0.000930676879552703
CD74	101.358163866956	4.21090647483559	0.957964704134521	4.3956801922467	1.10426414922443e-05	0.000955137129051757
SYNGR1	237.842991161819	1.03896420423689	0.236427384364242	4.39443259515255	1.11062456866483e-05	0.000955137129051757
TRAF4	353.125451918455	-0.531952825454522	0.121175918805307	-4.38992194735663	1.13391353746006e-05	0.000969395431314964
LSAMP	1545.78268279165	1.45190064019168	0.331072661487282	4.38544407040221	1.15749397163853e-05	0.000983733700131382
FAM83G	164.358457925535	-0.865476931082173	0.197579433908673	-4.38039989264379	1.1846170652732e-05	0.0010008975063782
TOX4	1253.37390437077	-0.33481655670369	0.0764679157285183	-4.3785233782542	1.19486125490186e-05	0.00100368345411756
RASSF4	98.7993347191014	1.48002200767436	0.339177022632644	4.36356801585981	1.27958132437234e-05	0.00106863531644691
MORC3	1037.76075843614	0.528553349850197	0.121525603643575	4.34931680241145	1.36562311132546e-05	0.00113393808692128
SHROOM3	1120.76673145924	-1.77564973957081	0.408511308099669	-4.34663546483169	1.38241686502504e-05	0.00114132336376467
TET3	180.399492887137	-0.903667472161293	0.208518883696924	-4.33374405300744	1.4659459914499e-05	0.00120340839116296
SERPINB7	384.241899549609	-2.93541385601068	0.67801483572834	-4.3294242269159	1.49499697928732e-05	0.00121488255429726
CRHR1-IT1	29.9104424406889	3.08759904880881	0.713454839341299	4.32767272510122	1.50693160650096e-05	0.00121488255429726
WNK4	164.027366350903	-3.67582100668809	0.849403914860685	-4.32753009772857	1.50790745035011e-05	0.00121488255429726
FBLN1	20010.1813326698	1.61541767486688	0.373359709018486	4.32670595098117	1.51355799953978e-05	0.00121488255429726
PTGFR	2216.25850464718	1.33077336159248	0.307684159254869	4.32512796503812	1.52443343371832e-05	0.00121685161604211
WRB	707.797042362886	0.605206378681273	0.139984732503497	4.32337418415363	1.53660784928803e-05	0.00121983023112711
IMPDH1	1011.86213485973	-0.661587910578134	0.153130219032198	-4.32042685473482	1.55727670349958e-05	0.00122948272197606
NHLRC3	436.745232455794	1.00288573667167	0.232353153910074	4.3162131427741	1.58728720356476e-05	0.00123800772969518
TPM1	12259.6542269153	-1.42030872000867	0.329107876337884	-4.31563272144386	1.59146397253532e-05	0.00123800772969518
LRRC8B	65.5670753189225	2.26810860090189	0.525595580274297	4.3153114029578	1.59378071513914e-05	0.00123800772969518
CSTB	3523.63592934337	0.937675327813249	0.217585858864166	4.30944976253544	1.63661229417828e-05	0.00126447991584427
RSAD1	450.156832590068	0.437154813065025	0.101490609831339	4.30734246046512	1.65227695582335e-05	0.00126559955508298
TSPYL1	1880.87607791813	-0.40729136585138	0.094567165333292	-4.30690043860281	1.6555808133353e-05	0.00126559955508298
IL16	89.2225736288617	3.18246384191117	0.739345431088972	4.30443431188012	1.6741295480085e-05	0.00127304335313825
CD46	4034.52997081833	0.723116024518204	0.16811771407587	4.30124825627755	1.69838650895805e-05	0.00128472713515319
TFE3	2206.61885436379	-0.283711418592193	0.0660156357855853	-4.29763972149976	1.72626446034625e-05	0.00129901400641056
IER2	566.064029506815	-0.626466699372459	0.146003801232103	-4.29075609049768	1.78065808709452e-05	0.00132809170353522
SLC2A10	2103.95516008024	0.664377437854725	0.154851083866078	4.29042807623684	1.78329035496839e-05	0.00132809170353522
PWP2	401.943634569578	0.535867927170387	0.12499071809992	4.28726176884593	1.80889085903945e-05	0.00133503443671885
SLC35B1	481.68230596602	-0.529650294292175	0.123548252850945	-4.28699137438369	1.81109322810696e-05	0.00133503443671885
PPP1R9A	78.0907087625952	2.05186468899524	0.478876701430222	4.28474528593082	1.82948667270919e-05	0.0013417473831118
ANK2	1286.26079847787	1.63658019361274	0.382969705979322	4.27339334694296	1.92520392099829e-05	0.00140481546720117
CLEC12B	26.17542136365	6.9559304104577	1.62952811971123	4.26867773947367	1.96635110643489e-05	0.0014215519818288
SERTAD1	264.523733875884	-0.975468271513101	0.22852657437018	-4.26851132828424	1.96781835801329e-05	0.0014215519818288
COX8A	982.550821944685	-0.53768989945246	0.126107783473549	-4.2637328532956	2.01039786517978e-05	0.00144508598786654
ITPKB	299.892161465612	1.84321979616604	0.433268887959488	4.25421683252361	2.0978194481613e-05	0.00150046016767497
ASPA	97.865981410289	2.06833298243974	0.486592926490339	4.25064334033388	2.13157367684976e-05	0.00151709243759238
MVK	266.87211096465	1.14952289106795	0.27086597829901	4.24388067592227	2.196871993337e-05	0.00155590228233985
NUTF2	1287.15620837109	-0.569815651238834	0.13434049068617	-4.24157786180763	2.21953862670481e-05	0.00156428751603079
FAM19A2	71.9510405575544	3.24107898322557	0.766976322846581	4.22578753304472	2.38106573547462e-05	0.00166216603904102
PLTP	637.679142793633	0.908290165098813	0.214975385657587	4.22508912971803	2.3884622686273e-05	0.00166216603904102
DZIP1	1163.51370857329	0.568182681858973	0.134491668108568	4.22466826272322	2.39293006727943e-05	0.00166216603904102
EIF4A1	8503.07670088171	-0.557586887320765	0.132079893960223	-4.22158793895374	2.42587277758142e-05	0.0016769861191625
CRIM1	12705.0189504564	-1.03790693614683	0.245977980244427	-4.21951158032708	2.44832147733349e-05	0.00168444517640544
ALDH3A2	1461.32755920421	1.17303725976293	0.278114950807252	4.21781445534694	2.46681670861601e-05	0.0016891264363073
LIG3	291.331228567346	-0.545903083806672	0.129577009189808	-4.21296252491072	2.52042893539878e-05	0.00171769609710574
PTPRB	158.918578650372	-2.31162946485796	0.548864414097488	-4.21165848155601	2.53502606813215e-05	0.00171953317522879
FN3K	107.952246882513	1.30298552566098	0.309456180580822	4.21056552567602	2.54732224799779e-05	0.00171979961864823
NREP	3331.4559128546	-1.79432642909811	0.426292506703483	-4.20914372380979	2.56340299193211e-05	0.00172260681057838
SOD1	2711.09023293973	0.432192228429948	0.102794079986786	4.20444668102973	2.61721623758801e-05	0.00174912752074938
MOK	157.216619143938	-1.54074157189104	0.366529446225422	-4.20359561218842	2.62708106314102e-05	0.00174912752074938
FILIP1L	1145.56130966623	-1.45670827857334	0.346940617892009	-4.19872509429484	2.6842194798459e-05	0.00177897261673457
ORMDL2	248.04009749409	-0.572155890111813	0.136399879915273	-4.19469496943266	2.73239038289182e-05	0.00179782180623968
TRIM68	215.365199394964	0.514681960597316	0.122758528067832	4.19263711204587	2.75730326308217e-05	0.00179782180623968
DTNA	158.477249880181	1.42894446641285	0.340863225451541	4.19213443902588	2.76342147364124e-05	0.00179782180623968
RIC8A	2098.0981349498	-0.369740940525197	0.0882052839852574	-4.19182302714421	2.76721825032363e-05	0.00179782180623968
PEX11A	138.450988153881	0.793633827260548	0.189357360951097	4.19119607114461	2.77487723416008e-05	0.00179782180623968
POLDIP2	1423.77129862816	-0.431591793484963	0.103235913679836	-4.18063615752413	2.90694684217227e-05	0.00187498071320111
CCDC69	138.600057877862	2.18250262368182	0.522722931418451	4.17525708650168	2.97649717121047e-05	0.00191130805020661
LVRN	17.3115046214572	2.42632777806031	0.581526316300422	4.17234389923439	3.01482140393594e-05	0.00192735131168436
GALNT10	2337.42045757235	-0.890655037817707	0.213602522903055	-4.16968407354409	3.05022171825802e-05	0.00194139221962079
FAM13A	332.013016926077	0.673659329037986	0.161720510920223	4.16557754613021	3.10565333278937e-05	0.00196065250903908
TGFBI	71988.8837844731	-1.57682402864712	0.378549858322162	-4.16543288547522	3.10762337050075e-05	0.00196065250903908
TEC	18.4355895959951	3.01916198443211	0.725720914138696	4.16022457891451	3.17934811562597e-05	0.00199718354672017
SLC44A2	3243.41093828409	0.655702848219348	0.158068560910159	4.14821799125526	3.35073268758147e-05	0.00208588595430275
FCRLA	18.110984050686	-3.67107991989928	0.885152659894209	-4.14739748998556	3.36275952037112e-05	0.00208588595430275
ZC3H12A	136.030026697572	-1.04541567043487	0.252070044809347	-4.14732211130273	3.36386646838691e-05	0.00208588595430275
RUSC2	1290.59118421475	-0.595295961655005	0.143714926537844	-4.14219995094418	3.43990240597422e-05	0.00211488372537317
FLRT3	69.2305899133026	1.49382150311592	0.360634835743055	4.1421996852801	3.43990639162995e-05	0.00211488372537317
RFTN2	156.307439582454	1.05166058450174	0.254137957144233	4.13814841481897	3.50119874501436e-05	0.00214344574016811
NTRK2	91.7174757387077	3.66338368574266	0.887398554807448	4.12822814044087	3.65569316378019e-05	0.00222858459199562
TPMT	738.139390736585	-0.773832037898141	0.188150085196914	-4.11284447247666	3.90813689229631e-05	0.00236302597156695
SELPLG	97.5573763782181	-1.39410589786696	0.33896781628314	-4.11279723589589	3.90893692694145e-05	0.00236302597156695
SGCE	2351.08168053275	0.545457711206368	0.132851175960712	4.10578007504936	4.0295272181654e-05	0.00242577538533557
CPEB1	76.9697516055189	1.46529697078335	0.357053772670309	4.10385516955833	4.06321885273014e-05	0.00243590813212635
MINOS1-NBL1	14.7108918552441	-3.19999736029469	0.781436359858202	-4.09501979262311	4.22132323453161e-05	0.00252023463192201
SLC4A4	305.132422412651	-1.20674496586134	0.294880150125383	-4.09232349260617	4.27072299602329e-05	0.0025387344130981
ADCY1	49.1949500733798	2.98509751621965	0.729599909970186	4.09141705670116	4.28745291248572e-05	0.0025387344130981
RHOC	3464.0166487851	-0.743711626335101	0.181880494882612	-4.08901255087909	4.33213415281785e-05	0.00254935916882884
PPIB	10429.1036895892	-0.60215434690923	0.147278034975992	-4.08855500419591	4.34068629244113e-05	0.00254935916882884
FAM45B	55.267231023566	1.26437839677753	0.309697644924182	4.08262192980855	4.45304349359589e-05	0.00260476001601107
IL11	76.4031384980522	-2.52545000144571	0.62013680050712	-4.07240789351722	4.65296023577322e-05	0.00271072457606659
DYNC2H1	1491.84418216832	0.62961000538518	0.154808924687942	4.06701362117413	4.76194606534494e-05	0.00276307617478328
AARS	2872.63567079208	-0.673096639019048	0.165678935133073	-4.06265671902356	4.85173531006248e-05	0.00280207586468542
FGF2	8334.09136967416	-1.23491345935821	0.304084071385885	-4.06109222929702	4.88436698004132e-05	0.00280207586468542
ARRB1	311.461233966384	1.5744334248754	0.387700755641468	4.06095010640469	4.88734162445131e-05	0.00280207586468542
CSRP2BP	348.518575073474	0.554684908564	0.136645097042391	4.05931072954575	4.9217783137846e-05	0.00281066612954782
CRYZL1	388.398775594668	0.480118847639339	0.11856610167448	4.04937702141452	5.1354155225177e-05	0.00292112139643054
CMKLR1	149.708133934224	5.45096046703083	1.3470152144038	4.0466955448929	5.19457326224049e-05	0.00294318409775885
DNAJC7	1279.9129832919	-0.34516547243102	0.0853803173054026	-4.04268200592854	5.28432650549919e-05	0.00297824728613002
ANGPTL2	5208.18291693203	1.47114398085178	0.363956250045007	4.04209017064513	5.29768516428166e-05	0.00297824728613002
LIMS1	2017.81183411203	-0.428082967160636	0.106059964852745	-4.03623523499175	5.43157580116914e-05	0.00304168244865472
IL7	135.058755077109	3.33941995740602	0.828165336724359	4.03231071058156	5.52310974554083e-05	0.00308099959859359
FLNC	10766.068591233	-1.13779129725387	0.282420616184449	-4.02871190009294	5.60832964932013e-05	0.00311650564512989
NCAM2	118.833821959469	1.30876513652905	0.324941612157343	4.02769324568785	5.63267666620617e-05	0.00311804262349987
DPY19L2	59.6120253786846	1.99464945374983	0.496097210962275	4.02068265991826	5.80297335549593e-05	0.00320005187176355
CBR1	1337.52212072722	0.576603000312284	0.143492658634018	4.01834495089346	5.86083549916729e-05	0.0032196711517859
SAP30L	993.329344524781	0.71680145428378	0.178525494306649	4.01512096111352	5.94153145831092e-05	0.00325163812536652
NCOA7	600.739326097563	0.621900613981487	0.154997520357275	4.01232621365803	6.01233381300104e-05	0.00327796977095242
MX2	298.591193099165	1.78176977520928	0.44494897491125	4.00443618409205	6.21655694046967e-05	0.00336855899871832
ABCF2	1413.91064799794	-0.236772963520273	0.0591358410285007	-4.00388257615477	6.23113021874113e-05	0.00336855899871832
PSMG1	771.123759169548	0.474091586321719	0.118427360810528	4.0032268141162	6.24843446606112e-05	0.00336855899871832
NAB2	975.194072261022	-0.575474876874848	0.143812194925163	-4.00157216969197	6.29229965819179e-05	0.00337959648555966
CCDC80	41490.2858556583	-1.02416958438487	0.25632045991743	-3.99566068473345	6.45140815398525e-05	0.00345222018551033
DOK6	311.931520981628	1.14606746917783	0.286937680665956	3.99413373147059	6.49312095800696e-05	0.00346171998528725
LAMA2	3098.50692318665	1.47612152638072	0.369796191889793	3.99171640691378	6.55967896281209e-05	0.00348434711965842
FAM167A	185.56522656918	-2.11390245795034	0.529752883114159	-3.99035574006457	6.59742670649292e-05	0.00349068560438828
PPP1CA	1226.94204247103	-0.458440294868849	0.11491033473801	-3.98954798899569	6.61993255538752e-05	0.00349068560438828
APELA	26.1885284581053	3.68354762918221	0.923872136618313	3.98707514079302	6.68928448328145e-05	0.00350263570980116
DCN	103880.270829135	1.30176314663247	0.32650098529172	3.98701138824858	6.69108150543411e-05	0.00350263570980116
BACH1	1824.01340195055	0.688773235139155	0.172838335019957	3.98507214883564	6.7459625378782e-05	0.00351861612806008
MMP19	456.095173439567	-0.443176580353788	0.111239093090311	-3.98400030099121	6.77647863982665e-05	0.00352181882691422
SERPINE1	18691.3951638352	-2.01317038664645	0.505429793347061	-3.98308610443167	6.80260949298976e-05	0.00352272766862782
TMEM189-UBE2V1	9.0804374347058	6.39413902379862	1.60676488613941	3.97951130184446	6.9057077301262e-05	0.00356334518874512
HERC6	138.601248128655	1.49829457526892	0.376607633664793	3.97839672204441	6.93815365450849e-05	0.00356734676157789
WDR20	347.25457311058	-0.429677513778137	0.108043692895259	-3.9768865934144	6.98234432865514e-05	0.00357733726455353
USP32P2	34.8663530607286	-3.34152344771284	0.840615224646182	-3.97509270560654	7.03518464548558e-05	0.00359167306565285
LMAN2	2134.42536359172	-0.419945780443242	0.105755041828486	-3.97092916973462	7.15928636131521e-05	0.00363870949531673
BCL2L11	95.4332467016734	1.84563499478605	0.464858268724765	3.97031766230413	7.17768691974853e-05	0.00363870949531673
TXNDC11	625.257716497562	-0.359485204337294	0.0906082773325029	-3.96746538970275	7.26410571768655e-05	0.00366964333598375
ACTN4	10244.0485102535	-0.737943140926524	0.186094941893919	-3.96541213542052	7.32692389384776e-05	0.00368848071143946
LRIG3	1036.26547883714	1.13355863065937	0.285945141854978	3.96425210551144	7.36264114702774e-05	0.00369345184585334
KCTD7	573.332466368008	0.529516529543796	0.133622669296424	3.9627746723809	7.40836968053885e-05	0.00369345184585334
NDUFV3	695.562735019771	0.380320346794202	0.0959772392605589	3.96260977836327	7.41349000067461e-05	0.00369345184585334
EPB41L5	383.533080949711	0.763000818182341	0.1926349123111	3.96086466896569	7.46788500449322e-05	0.00370776641047828
RNF144A	153.796105358446	2.41174790989623	0.609362276662885	3.95782279648807	7.56360350965333e-05	0.00374242957217367
BLVRB	463.858227113714	0.689591158117735	0.174320967336578	3.95587041911188	7.62564892972209e-05	0.00376025173162542
FHL2	2775.47919658272	-1.07139712360465	0.271039342839318	-3.95292104969357	7.72029155855224e-05	0.00379397185163139
C21orf33	1014.85279383293	0.502616762256471	0.127279961953955	3.94890723206139	7.85087670296637e-05	0.0038450666645579
C21orf2	245.555398173087	0.793987665189468	0.201289005322494	3.94451581653646	7.99613761444756e-05	0.00390012666609995
TNFSF13B	22.1157328269422	1.58997654658546	0.403195722516566	3.94343604803529	8.03224178583481e-05	0.00390012666609995
CPB1	20.5840940616869	4.11533452056037	1.043686064285	3.94307700503761	8.044281191153e-05	0.00390012666609995
AP2M1	6698.00404260339	-0.532636382950287	0.135149504038226	-3.94109017817509	8.11121229616154e-05	0.00391942459046628
IL4I1	13.1502102297894	2.21405312499851	0.562546793452898	3.93576703443407	8.29313926913873e-05	0.00399397587201721
FMN1	654.985415745396	-1.45243728051999	0.369152657826092	-3.93451665517801	8.3364288204523e-05	0.0040014858338171
MSMO1	3023.62674647423	1.27156673237578	0.323601081857734	3.92942670363137	8.51486257143829e-05	0.00407360047788544
N6AMT1	143.802692003683	0.653993148408663	0.166596011917017	3.92562307394503	8.65055255128512e-05	0.00412485753336526
HPRT1	425.200192169947	-0.501221775874734	0.127795361034141	-3.9220654945435	8.77931189262718e-05	0.00417248349423281
ARFGAP1	1379.91044931447	-0.505758845943792	0.12918620928204	-3.91496003137313	9.04191849962074e-05	0.00428320126172198
P2RX5	12.3126394279443	-2.58806707250806	0.661583778300203	-3.91192643682641	9.15628050049156e-05	0.00432320067552621
GPAT2	11.0043465258192	-5.24760244947612	1.34468558912241	-3.9024754127847	9.52139126544331e-05	0.00448094661247964
EBNA1BP2	710.448717730172	-0.568068761900308	0.145625244559132	-3.90089481820331	9.58377866446512e-05	0.00449566344624
COPS4	903.109744490726	-0.339750059519846	0.087134603170346	-3.89914049250495	9.65347527199787e-05	0.0045137026126157
IFI44	152.556800159694	0.860153688033393	0.220656408738968	3.8981586483216	9.69269099605434e-05	0.00451741933906429
CREB3	794.348738158318	-0.527912203606499	0.13547066588426	-3.89687464928771	9.74420205524221e-05	0.00452682415736783
MET	1164.98957044998	-0.895484536936215	0.23003182170628	-3.89287243083972	9.90642513804591e-05	0.00458743687161818
SOS1	1905.69228078996	0.634267950016702	0.163233529691756	3.88564745989643	0.000102057521280684	0.00471094909732693
ATOH8	493.55971991976	-0.612284496906836	0.157648818292953	-3.88385084986208	0.000102814991844747	0.00473079936997738
NR4A1	180.185790412634	-1.55099871125927	0.400481225639894	-3.87283750638013	0.000107575553656969	0.00492163546387908
CPE	606.530468376165	1.5502279338851	0.400298161885824	3.87268311845825	0.000107643743534454	0.00492163546387908
FDPS	2100.82920672207	1.06801300532132	0.276547707014707	3.86194851098338	0.00011248627683617	0.00512681933037535
EIF5A	5481.16970284499	-0.68918720568561	0.17859292914469	-3.85898371781143	0.000113859522425897	0.00517308924531244
TMED9	2910.43714851886	-0.552360015575269	0.143187260612663	-3.85760585971025	0.000114503092655581	0.00518602094886468
COPG1	4798.01512959216	-0.52256322856732	0.135535281220534	-3.85555129160089	0.00011546911614531	0.00521343059396074
NHP2	581.407264158962	-0.497319320869402	0.12927671761991	-3.84693647878331	0.000119603962246718	0.00538329609514198
INPPL1	2294.19957846281	-0.234980219386063	0.0611136989155966	-3.8449680440811	0.00012056814966478	0.00540984045452403
PRPF31	706.226739591581	-0.280775735944652	0.0730482131932994	-3.8437043655218	0.00012119098778967	0.00542095167673422
C1R	13637.8964729289	1.22922407422227	0.31989805062389	3.84254943668754	0.000121762877699953	0.00542972239817567
SLC2A1	681.555311286104	-1.51650681623375	0.394958081822342	-3.83966523545124	0.000123202187803197	0.00547504986793986
SNX32	17.2807627631058	2.79015591319252	0.726792681377741	3.83899836182084	0.000123537254772176	0.00547504986793986
CHSY3	109.3324161873	1.62227986761156	0.423018116264564	3.83501274587718	0.000125557783179005	0.00554596855275421
ACACA	2236.68755542881	0.582580278969073	0.151971750966788	3.83347744079352	0.000126344392685898	0.00554596855275421
SEMA6D	152.606219694239	2.81554534474255	0.734525982166515	3.83314601947502	0.000126514804000144	0.00554596855275421
LOC100507557	69.9605538916309	0.897364678982384	0.234169182734706	3.83212115489604	0.00012704314408866	0.00554596855275421
NNT-AS1	207.958175779844	0.607686874839586	0.158578244282369	3.83209486010907	0.000127056726949172	0.00554596855275421
TMEM159	675.952473058784	0.723523042586326	0.188878364995916	3.83062953029042	0.000127815826282721	0.00556229836786973
RHOA	15833.8086380581	-0.425086810268127	0.111034491037413	-3.82842129771094	0.000128967857560053	0.00559557839647942
PDGFD	2319.85648026122	1.84683889839524	0.483095996386808	3.82292321238056	0.000131878858272199	0.00570474773747523
FAM134B	99.8844645972364	2.73068038633179	0.714625788471121	3.8211332845598	0.000132839831309131	0.00572916382911741
SELM	1347.34136557248	-0.470813185131323	0.123248689424192	-3.82002589504948	0.000133437664130578	0.00573781955761484
PLA2G12A	663.336587550555	0.334360095440866	0.0875827665268312	3.81764710913116	0.000134730452294454	0.00577621832270112
ENAH	4669.25858812343	-0.902732532177828	0.236540994572241	-3.81638934853691	0.000135418761974953	0.00578855110359208
LOC100130872	89.8530076774375	1.71265854173738	0.449239640309503	3.81234955258499	0.000137652016993847	0.00586665587471121
TIMP2	46565.1653359977	0.398001523232845	0.104432301754547	3.81109595925877	0.000138352044056727	0.00587914803685764
UTP3	672.159195083308	-0.364567434698435	0.0956832822362491	-3.81014766820279	0.000138883811685293	0.00588443786284195
ID3	869.728640891615	-1.23904800463306	0.325295262130175	-3.80899493131021	0.000139532817860097	0.00589464956854584
PLBD1	20.7944153730442	2.93260848933899	0.770794004453344	3.80465918571698	0.000141999568999851	0.00598136960032024
EMC4	1051.60420072702	-0.350852398209483	0.0922737675744779	-3.80229839348758	0.000143359914695191	0.00602111641719804
BDNF	578.173557722713	-1.38321596539792	0.364269284826896	-3.79723469151464	0.000146319245684409	0.00612759554100969
MPP4	19.1181969001822	-1.7334576252451	0.457846310277325	-3.7861124712245	0.000153022435699179	0.00636858386334213
FASN	5630.09310249475	1.10064464773215	0.290734694923308	3.78573547275629	0.000153254634747053	0.00636858386334213
SETD4	273.591809042079	0.68949794150361	0.182141552170582	3.78550601599063	0.000153396122954254	0.00636858386334213
MYCBP	171.24916740306	-1.62907931684061	0.430763041866196	-3.78184560537725	0.000155669906878786	0.0064303926452228
USH2A	14.2096175041226	3.53458940944655	0.934661747242973	3.78167761746186	0.000155775015630397	0.0064303926452228
FOSB	15.0349834811574	-2.13103715301893	0.56397539036683	-3.77859954426882	0.000157712807555492	0.006491836591344
CIC	1711.69512274228	0.487714811278864	0.129175738776295	3.77559142219023	0.000159628462886329	0.00655202281756159
FTSJ1	666.420096383022	-0.684630137004282	0.18150705439685	-3.77192026656657	0.000161996026160506	0.00663036426619546
SFPQ	3150.25281374659	-0.403840564100027	0.10710446122266	-3.7705298125769	0.000162901339781318	0.00664858349480362
SREBF1	1754.20212448896	1.16393334664805	0.30885039680208	3.76859916224726	0.000164166267106455	0.00668133585113822
SEC61A1	10741.1713602725	-0.374232924497469	0.0993780655784283	-3.76574973883072	0.000166050052731389	0.006739020117593
RNF169	741.997520264285	0.448515101854223	0.119181123936823	3.76330652907734	0.000167681461332745	0.0067861673762899
SSR3	6422.5326762754	-0.670328043131784	0.178256749098263	-3.7604637497471	0.000169598651510038	0.00684396386571372
ARHGAP20	116.968858470303	1.95679772371976	0.520454181579968	3.75978864802164	0.000170056964824974	0.00684396386571372
WIZ	1183.72831977359	-0.321677772549274	0.0855936813590985	-3.75819531817672	0.000171143268727743	0.00686854985160677
RNF157	48.2466946132164	2.61971357940745	0.69775853624809	3.75447012586028	0.000173708560507654	0.00695219191749193
ASB1	766.211895648488	-0.608243092129974	0.162305067622591	-3.74752988948148	0.000178584561731086	0.00712759598864842
ROBO2	615.720413191172	4.69404065597907	1.25286494705367	3.74664537228687	0.000179215162803679	0.00712938609531096
NECAP2	1325.20270969079	-0.290900020828662	0.0776544264053954	-3.7460842130237	0.000179616316354733	0.00712938609531096
KLF7	1570.30928331128	-0.832649464367409	0.222313404425947	-3.74538578327051	0.00018011677924894	0.00712966363448956
CSMD2	280.979602437644	-1.78938016404336	0.478516463474612	-3.73943281083848	0.000184435935711703	0.00728068415071772
NRAS	1786.80104498659	-0.556756152171264	0.148979972175632	-3.73712079577318	0.000186139511682462	0.00732791189315587
POLD4	567.978656401927	-0.657736599166569	0.176073667029142	-3.7355761952621	0.000187285858817698	0.00735300567445137
CH25H	350.907999098585	-1.83519203331998	0.492097136359421	-3.72932882092527	0.000191990480499864	0.0075053571957855
RAB3B	3918.4300910044	-1.75246951167878	0.469969525675948	-3.72890031360702	0.000192317207223459	0.0075053571957855
WDR17	31.4597869276178	1.98947293478728	0.533604409686716	3.72836674261241	0.000192724772953794	0.0075053571957855
TFAP4	111.75831589541	0.857959794027318	0.230442366688154	3.72309921286458	0.000196792145487017	0.00764315300536672
FZD5	87.6805199368965	1.79741567824339	0.483032519225508	3.72110697872963	0.000198351383134159	0.00768305840086415
ABCA9	589.885921222674	1.90986497977697	0.513448389940557	3.71968247869679	0.000199473388333812	0.00770585966483133
MTMR2	1030.9202563016	-0.633729966062431	0.170528313280153	-3.71627417097186	0.000202182185323074	0.0077807090421198
PTPN14	5847.16629911284	-0.432138086038967	0.116294573739477	-3.71589208458722	0.000202487998327592	0.0077807090421198
TCEAL7	157.641797199879	1.82976802783892	0.492625260173643	3.71432034807543	0.000203750555556981	0.00780845630421023
RIPK4	64.0272538989661	1.51108290832515	0.406924032793396	3.71342753572965	0.000204471030719832	0.00781533717418023
RPN1	4928.84468866302	-0.397986673135738	0.10722218491029	-3.71179409810315	0.000205795368539696	0.0078452018064948
ZNF703	1021.79291342371	-0.724336515387428	0.195232628890785	-3.71012017562201	0.000207160886268187	0.00787327467144785
AQP1	1048.34702873101	3.92046075136452	1.05685396706721	3.70955768112776	0.000207621653503712	0.00787327467144785
SLC2A12	41.521753442344	1.60068744213669	0.431921188345793	3.70597110150379	0.000210582310983917	0.00796464196098333
MVD	688.20978167374	1.1971484087918	0.323107539294321	3.70510824788063	0.000211300474472896	0.00797093800309245
TRA2B	1540.94307786589	-0.504174381440093	0.136110173765039	-3.70416382180531	0.000212089167941529	0.00797985494380002
METTL7A	428.571802945834	1.63708801134571	0.442210525938718	3.7020557298371	0.000213859626405803	0.00802556852548324
YBEY	232.964046235813	0.910337235350453	0.246106044533708	3.69896333539978	0.00021648186734725	0.00810292751148462
NRG1	465.385907630801	-1.89616416594957	0.512788403144179	-3.69775165413878	0.000217517538309535	0.00812065476355598
ASB13	210.917090011768	0.705419675738768	0.19087362024956	3.69574210839852	0.00021924543693372	0.00816406719798552
PPP4R1	1720.06398466616	-0.324874922362247	0.0879729353301217	-3.69289624295407	0.000221714498950715	0.0082347842695114
ZNF219	629.614479524567	0.918538495877723	0.248869082205608	3.69085017607312	0.000223505763078934	0.00826295079970499
CASP3	810.986403454907	-0.343929783144325	0.0931916773319403	-3.69056328838549	0.000223758007031463	0.00826295079970499
DAZAP1	1060.21894705916	-0.41956239475547	0.1137010344758	-3.69004905443291	0.000224210812483958	0.00826295079970499
ATP8A1	35.062266895399	1.94997070482703	0.52853850602136	3.68936356123923	0.000224815756806074	0.00826295079970499
SHC1	5895.0615201015	-0.333242011952471	0.0903393691660559	-3.68877948815347	0.000225332406913328	0.00826295079970499
LDLR	4765.01418616835	1.13882716349694	0.308946308869329	3.68616530058177	0.000227658510420179	0.00832711432544493
TAF15	1720.18138060143	-0.330438598388021	0.0897204244816298	-3.68298077385577	0.000230522551780301	0.00841058037404493
VPS25	528.448016996336	-0.529526155961423	0.143887243979662	-3.68014662951131	0.000233099878112419	0.00848319153392499
DEAF1	446.276586719511	0.493702155050297	0.134192479457634	3.67905978819152	0.000234095388494755	0.00849801550998044
DLC1	3578.8605291325	-0.756885263501362	0.206105159045804	-3.67232565650215	0.000240353121296881	0.00870331302380286
MMP27	51.6302830231111	2.79168612818304	0.760651790495373	3.67012365324869	0.000242433164636416	0.00873642991513548
CXCL8	19.382254651596	-2.757345473528	0.751304450110238	-3.67007738756695	0.00024247704844749	0.00873642991513548
KLHL21	1319.03535127102	0.474565219566281	0.129510917014139	3.66428738601604	0.000248028173086298	0.00891420657898216
KIF27	79.2768229029653	1.0272690166773	0.280649641783171	3.66032541552632	0.000251895136138993	0.00903072190306743
WNT16	484.984136650919	4.32047335999707	1.18067267307677	3.65933205580016	0.000252873502409044	0.00904335733367789
EPB41	341.40292185205	1.17622821006006	0.322034738456592	3.65248859702944	0.000259711132344142	0.00924670968032802
HNRNPAB	2128.39998049453	-0.433209966341475	0.118610921225457	-3.6523615352251	0.000259839710009218	0.00924670968032802
IL17D	12.749981314774	1.93714476510421	0.530587210954019	3.65094507577961	0.000261277115053686	0.00927501660514902
SLC25A36	1191.20839674778	0.481033125159566	0.131841164151385	3.64858068612943	0.000263693088200367	0.00928468585851123
EMG1	222.397220461015	-0.508627370290901	0.139404406916502	-3.64857454323914	0.000263699392298912	0.00928468585851123
CD151	6106.72741171034	-0.756870819511679	0.207454463788046	-3.64837085542284	0.00026390850554201	0.00928468585851123
NOC2L	801.326257918355	-0.507132861736521	0.13901039636441	-3.64816499340879	0.000264120008848845	0.00928468585851123
XPNPEP2	119.903173022142	1.8928904400983	0.519379150870249	3.64452527007804	0.000267885815070564	0.00936755525053414
LOC642852	670.456795944918	0.689344166805804	0.189149250317	3.64444567266597	0.000267968729436094	0.00936755525053414
PLBD2	2734.45467905125	0.680607999551389	0.186782291252449	3.64385721466228	0.000268582456184475	0.00936755525053414
DISP1	103.946306429969	0.721264829008325	0.197965318024435	3.64338984326184	0.000269070835338571	0.00936755525053414
BHLHB9	209.780032956562	0.780258584282775	0.214300853111831	3.64094950137975	0.000271634416453338	0.00943407223297555
RTFDC1	1933.61179214583	-0.51819575005501	0.142381624883347	-3.63948473322711	0.000273184132414654	0.00945449105636176
GTF2F2	536.171061373584	-0.555995867982155	0.152804469952542	-3.6386099709965	0.000274113573678658	0.00945449105636176
C3orf70	47.447444020027	1.94439832300749	0.534389351915352	3.63854241488608	0.000274185475679373	0.00945449105636176
PPAPDC1A	63.1487861952716	-2.18932379683519	0.603225450717971	-3.62936244521748	0.000284122082063057	0.00976113877810746
C21orf91	571.857233538458	0.885063836807119	0.243880838232642	3.62908313429217	0.000284429639090756	0.00976113877810746
SSH1	2748.63079499605	-0.563357981553939	0.155272061739072	-3.62819927322559	0.000285404939675331	0.009771399451254
DTD1	455.647982759371	-0.611447854247116	0.168709295728463	-3.62426890354187	0.000289779991665387	0.00989773361603194
BRD2	2742.01795291531	-0.262145630398708	0.0723757473230428	-3.62200930691112	0.000292323601670235	0.0099610646154046
RAVER2	163.047847488771	0.881850438372356	0.243549678464852	3.62082366082705	0.000293666625694306	0.00998328331301489
MRPL34	345.280338613089	0.670896406054888	0.185361783619955	3.6193890291346	0.00029529941232727	0.0100152251392122
SNU13	1281.03632567526	-0.280117064484685	0.0774859235925068	-3.61507034436089	0.00030026607896973	0.0101598227375987
SDCBP	6613.4589343774	0.808880922632902	0.223972898519654	3.61151249985686	0.000304416408431517	0.0102542048660808
MSN	11035.6668185776	-0.630930742895818	0.174702275405145	-3.61146265229031	0.000304474936845836	0.0102542048660808
DKC1	742.177524500341	-0.530293269166376	0.146913545571288	-3.60956007905382	0.000306716731849059	0.0103056821901284
CGNL1	155.847383816067	1.47046783898519	0.407502806096726	3.60848518583246	0.000307990097676006	0.0103244569169906
ZFP14	135.954898885416	0.863026517236731	0.2392266107007	3.60756905224258	0.000309079295426244	0.0103369853248111
SCAF1	1250.54734861875	-0.265335244996215	0.0735720687185843	-3.60646709570083	0.00031039419739609	0.0103569869837845
GARS	7642.00620027039	-0.606867973570546	0.168339929007447	-3.60501502613619	0.000312134868109268	0.0103844759873219
CERK	1290.82563167936	0.326619845830098	0.0906124013556623	3.60458216473134	0.000312655527026925	0.0103844759873219
MAGED1	6754.14149697355	-0.929249576780858	0.258026495159725	-3.60137270478998	0.000316541403455843	0.0104894270576376
HLA-DRA	30.8078075272719	5.69998866731559	1.5842531182991	3.5979027602832	0.000320793501948291	0.0106060057577778
SP9	29.4427774782104	4.62362287791956	1.28661464808028	3.59363457024086	0.000326097106503928	0.0107567374309789
C14orf1	548.664623007122	0.579853117450635	0.161458811040179	3.59133771464686	0.000328985005527042	0.0108272787240426
LINC01128	217.837767863406	0.505602059313359	0.140933061863039	3.58753334831193	0.000333821048497635	0.0109536299858633
MAP3K3	1107.30227633276	0.406506028878027	0.113332906226656	3.58683141915595	0.00033472056547228	0.0109536299858633
C7orf50	456.640180526524	-0.690867165276487	0.192627923151692	-3.586536956703	0.000335098591760213	0.0109536299858633
MBOAT7	1104.02061466114	-0.423908516569827	0.118229939397562	-3.58545829195079	0.00033648677928341	0.0109741783004215
SMS	1207.64931255858	-1.11883407680139	0.312204010797102	-3.58366336788835	0.00033880868914043	0.0110250178844615
MGC72080	81.4200510433863	-1.35216703211697	0.377491066895578	-3.58198418637283	0.000340994438420128	0.0110375564222538
MRFAP1	4697.7905829686	-0.291773337189243	0.0814559392125523	-3.58197744706971	0.000341003237324106	0.0110375564222538
TAX1BP3	3289.19493237609	-0.234333422952913	0.0654268753548023	-3.58160804229378	0.000341485861070559	0.0110375564222538
LINC01301	12.8901275734341	1.76332069739909	0.492517177742984	3.58022172034631	0.000343302782122151	0.0110715147234394
YKT6	2173.08847272191	-0.417836736203409	0.116877577419318	-3.57499484015098	0.0003502348033462	0.0112699163446456
AMZ2P1	132.64887027756	0.816175859532089	0.228574821383816	3.57071638333074	0.000356006214842143	0.0114214110718755
MFAP4	9626.87962036552	1.97307787835083	0.552665691204842	3.57011102688392	0.000356829954512321	0.0114214110718755
FAM101B	1798.35935235168	-1.13714553472576	0.318549963679528	-3.56975565650908	0.000357314355238629	0.0114214110718755
MFAP3L	210.641671750775	-1.45000302340589	0.406344749867504	-3.5684059505597	0.000359159730553868	0.0114387095661449
ATXN7L3	1166.63060486377	-0.261526608057286	0.0732942588998079	-3.56817316912623	0.00035947889890846	0.0114387095661449
IL17RD	251.839003932341	1.60420487848839	0.449686326275737	3.56738638636018	0.000360559626879222	0.0114387095661449
EDA2R	611.022545374231	0.494210013370211	0.138548658198001	3.56705015983576	0.000361022394944773	0.0114387095661449
SATB1	598.987270803822	0.672111626053196	0.18846012955362	3.56633324855042	0.000362010976777128	0.0114449334627482
DHCR7	1263.99346805804	1.10960598978153	0.311268912005904	3.5647825625467	0.000364157954036606	0.0114876727509189
PARVB	760.214228503831	-0.678528580486363	0.190389712262798	-3.56389309286722	0.000365394822036127	0.0114965365941518
ITGA2	272.883522228114	-1.12020685609068	0.314423881312986	-3.56272828709086	0.00036702050401735	0.0114965365941518
TCTA	825.276045048342	-0.535292719015481	0.150263672099552	-3.56235616723675	0.000367541283359502	0.0114965365941518
DNAJB11	1329.96909524364	-0.471206125595071	0.132275861468021	-3.56229867162112	0.000367621809696715	0.0114965365941518
APCDD1	1009.22946478257	1.73815027689025	0.488177459824023	3.56048859264582	0.000370165392645755	0.0115510790344403
NAA20	822.190405043412	-0.311843344348567	0.0876702593088588	-3.55700264613061	0.00037511037919469	0.0116801611176829
PRMT1	1226.03236977158	-0.43125617355869	0.121332396482106	-3.55433656684008	0.000378933943921286	0.0117588552253855
SOD2	3405.68895382998	1.34182207126153	0.377550225655924	3.55402269706066	0.00037938647015235	0.0117588552253855
HOXD1	28.4571097146076	-1.2471633658939	0.351016495676545	-3.55300500476518	0.000380857219001777	0.0117588552253855
CDK15	157.186183909089	-1.37365491347274	0.386620482244781	-3.5529801874362	0.000380893150988401	0.0117588552253855
PTBP1	3484.74146446359	-0.396735920400121	0.111756727204966	-3.54999587338032	0.000385237189917436	0.0118511784244982
PDIA3	11475.9540904814	-0.540075728686833	0.152142588101726	-3.54979979915765	0.000385524215082651	0.0118511784244982
PTGES	505.540260956509	1.86513419510564	0.525628584877769	3.54838806100959	0.000387596709058553	0.0118895907695923
ZNF606	166.563878703254	0.458821834081261	0.129338368371258	3.54745339576452	0.000388974562430095	0.0119065772838772
DUXAP8	13.4589562052444	-7.20116419802727	2.03049378949889	-3.54650885182193	0.000390371627618274	0.0119240788072491
ARPC3	2809.23460661129	-0.521254585642365	0.147003597306365	-3.54586278971145	0.000391329910324955	0.0119281319501581
MIDN	1176.13728538794	-0.589683528202899	0.16675456140378	-3.53623626987353	0.000405871522833122	0.0123404326871488
UBE2G2	2063.04077293009	0.519588160661583	0.146951266863734	3.53578551414183	0.000406564642793662	0.0123404326871488
MAP7D3	1022.64986178432	-0.522273488478444	0.147813341335073	-3.53333118486591	0.000410358066502258	0.0124294619388357
ACSS2	754.367042575867	0.904866158340764	0.256281957974152	3.53074467470717	0.000414391551211381	0.0125253747529331
CCDC9	225.475841840194	-0.506154923084201	0.143485038574682	-3.52757979585973	0.000419377334108378	0.0126496111131479
NUAK2	126.215702826803	-1.14827740689558	0.326226271384813	-3.51988024146924	0.00043174169187947	0.012995424925572
LTN1	1229.53422240513	0.550892351705742	0.15667698287954	3.51610263090969	0.000437931663492366	0.0131543381998705
SLC25A23	896.201323011448	0.591186901571185	0.168219917744695	3.5143692227244	0.00044079965814255	0.0132039079133843
EFTUD2	1249.0896752392	-0.320063262784041	0.0910822688768305	-3.51400186590497	0.000441409712220697	0.0132039079133843
DDX39B	2298.86899127551	-0.377095354461974	0.107365996972975	-3.51224191171897	0.000444343341931083	0.0132641995954965
FABP3	642.142590863018	3.46109870468338	0.986541701660472	3.50831464991082	0.000450955346295763	0.0134338202954251
MYLIP	411.070913782509	1.76909713244092	0.5046675692143	3.50547021516592	0.00045580149754292	0.0135401461005302
PEX10	381.881967803789	-0.415115354726087	0.118431087402608	-3.50512153379878	0.000456398889185921	0.0135401461005302
ELL2	4877.05472267023	-0.937464201345055	0.267604186551296	-3.50317464545853	0.00045974792057267	0.0135781532223446
FAM117A	119.000630274668	0.995270118242985	0.284132244709187	3.50284114800717	0.000460323897175333	0.0135781532223446
BTG3	714.356768558338	0.632312528237239	0.180519421177202	3.50273961723236	0.000460499382540758	0.0135781532223446
ANKRD11	3299.06695525761	-0.318950693309111	0.0910732375614377	-3.50213412687726	0.000461547206330445	0.0135813320510433
GPD1L	259.881412563284	0.806045508980954	0.230353426861225	3.49916873373258	0.000466711133919187	0.0137053708594805
GLCCI1	145.448151467945	0.955201393244382	0.273143025738798	3.4970740719473	0.000470391202571234	0.0137854200704852
ZNF106	4057.33822036391	0.648614028287909	0.185586741997583	3.49493730697829	0.000474173120083491	0.0138481050626699
BTN3A2	566.865904263431	0.76405638308131	0.218627696689442	3.49478311600493	0.000474447121125528	0.0138481050626699
PER1	216.25139428589	-1.101041089629	0.315184270771944	-3.49332499027425	0.00047704555763347	0.0138747800548305
FAM49A	33.9952558326187	2.7076041442707	0.77510869132385	3.49319285743815	0.000477281678242716	0.0138747800548305
PMM2	694.995439749589	-0.532265573703792	0.152501914374779	-3.4902222433466	0.000482619010383678	0.0140017659879987
KTN1	4858.4466599331	-0.322363182003765	0.0924053406574061	-3.48857738860496	0.000485598230992684	0.0140599664155958
CYB5RL	112.722005132731	1.03975914385026	0.298707780354877	3.48085725324925	0.000499811786072428	0.014437228704731
FAXDC2	392.593355779741	1.12898045465884	0.324380431016076	3.48042097090281	0.000500626493706413	0.014437228704731
CTSD	11997.6974475652	1.0630559166067	0.305506926405423	3.47964587616573	0.00050207694953894	0.0144502146751765
RRP1	397.958140588577	0.43742614049041	0.125732539050296	3.47902097416031	0.000503249197374332	0.0144551578601677
FRRS1	71.309549135124	1.69837501015882	0.488462441502066	3.47698178172342	0.00050709227273666	0.0145366451517843
PPRC1	913.71754290256	-0.479807869578702	0.138036499963934	-3.47594925765334	0.000509048591493568	0.0145425583456518
SLFN12	202.212039751379	-0.772064347403148	0.22212496949749	-3.47581070759301	0.000509311636413332	0.0145425583456518
ITGA1	1059.23129159816	-0.705365186666604	0.20310169455405	-3.47296554179606	0.00051474143794305	0.0146686080777144
KBTBD3	61.4496508433959	0.79411409178284	0.228783468748615	3.47102916188146	0.000518467690507925	0.0147240803363695
HIF1A	15361.7053064927	-0.839646705076223	0.241945054302236	-3.47040243289016	0.000519679105354788	0.0147240803363695
ARHGEF3	510.08986941317	0.968077787863519	0.278955353878868	3.47036819477533	0.000519745360710718	0.0147240803363695
ETS1	2400.32597104887	-0.74948427787605	0.21602000187264	-3.46951333848209	0.000521402177058765	0.0147421108691684
TPI1	5337.71139684179	-0.752778181889695	0.217055525708029	-3.46813645694646	0.000524081094833616	0.0147889133948361
BBS1	515.666991248595	0.47545873476154	0.137332376042751	3.4621022985398	0.000535973391684852	0.0150950166921301
SLC8A1	480.52813443246	-1.62947224900055	0.471024380392002	-3.459422307704	0.000541335422179682	0.0151890421201579
CAPNS1	6981.2343035969	-0.620754252584783	0.179440743644809	-3.45938296941927	0.000541414499714932	0.0151890421201579
ANXA2	37075.9992304732	-0.749271672646025	0.21664071287382	-3.45859124403099	0.000543008310121244	0.0152042326833948
ZYX	5739.02109866694	-0.757442791872531	0.219075254957718	-3.45745480026359	0.000545303709361993	0.0152389709726539
DNAJC28	33.1222301833341	1.2742021938229	0.368603734788102	3.45683473488243	0.0005465599313278	0.0152445905170348
HNRNPH1	2632.16509963283	-0.36267430506821	0.104934994612406	-3.45618071843244	0.000547887857577005	0.0152521845207564
GNB2	3010.58322507927	-0.339954204312786	0.0984290452712306	-3.45379967240371	0.000552747805797759	0.0153208266148133
C6orf62	3333.72855376372	-0.38197991738274	0.11060689113774	-3.4534911292919	0.000553380503201315	0.0153208266148133
TMEM110	530.424309087382	0.333902740175606	0.0966914516538761	3.4532808688287	0.000553812048972866	0.0153208266148133
SENCR	14.0994951514323	-1.71891653807325	0.497818271226147	-3.45289965721725	0.000554595260212302	0.0153208266148133
PGM2	391.874345011211	-1.10376640256566	0.319720529740426	-3.45228504238307	0.000555860178642466	0.0153264653836381
SNAI2	2486.85840405439	-0.749463573280506	0.217176700494089	-3.45093912733473	0.000558639553060732	0.0153737605002313
SAMHD1	686.467734916535	1.10562273359944	0.320911262722348	3.44525998938226	0.00057051036643948	0.0156705965291209
KCNJ8	91.3383013589384	-2.56218076402814	0.744198200829074	-3.4428741713884	0.000575567043272666	0.0157794926778055
TMSB10	11435.4772853688	-0.742029373214348	0.215721455850354	-3.43975693233358	0.000582236841737581	0.0159246737053727
EPHB1	51.2650401350157	-1.57158332609971	0.456967731945282	-3.4391560196375	0.00058353082860183	0.0159246737053727
DDX21	2792.32256576617	-0.451371602035046	0.131256172341235	-3.43886000927701	0.000584169231993878	0.0159246737053727
LOC284454	188.192268704454	-0.951304264367947	0.277260964798043	-3.43107896584316	0.000601185569717727	0.0163313739488287
PHKG1	89.417261928151	2.52474500686901	0.735953864789274	3.4305751048565	0.000602303212823276	0.0163313739488287
PKD1L2	44.2147136106203	2.55202647799138	0.743923519841533	3.43049575651943	0.000602479396091203	0.0163313739488287
LRRC32	2814.16008660759	1.83268115115585	0.53443695537857	3.42918118350867	0.000605405233234117	0.0163513840477275
COTL1	2918.43945849811	-1.03008125961707	0.300423038480521	-3.42876919435678	0.000606324913063461	0.0163513840477275
HMGCS1	2326.14838696063	1.24877180207943	0.364217787877641	3.42864034553677	0.000606612807972174	0.0163513840477275
ZC3H6	341.205329341517	0.687508700990198	0.200628842241945	3.4267690193871	0.000610808394517058	0.0164106635543537
FXYD1	15.3669040513111	2.58380350833424	0.754032664737966	3.42664665493257	0.000611083678865053	0.0164106635543537
PTBP3	1837.28219149583	-0.518104168488195	0.15123933503235	-3.4257236609601	0.000613163869132755	0.0164359769596105
P4HB	21031.4699350819	-0.406770813066531	0.118774791518995	-3.42472344395974	0.000615425538408815	0.0164548694240644
TMEM214	1999.16704425631	-0.386290899372214	0.112827286422477	-3.42373650577543	0.000617664788501693	0.0164548694240644
TMEM19	722.639345522813	0.487063741503039	0.142267219783099	3.42358374786277	0.000618012055524721	0.0164548694240644
SRSF7	1059.54410678777	-0.377717701259401	0.110334002332239	-3.42340251667852	0.000618424286909399	0.0164548694240644
ATPIF1	593.173958628954	-0.4205793237473	0.122992528512852	-3.41955181207086	0.00062724386201146	0.016648352647418
CTIF	2096.23072622038	-0.439678449798731	0.128590135739582	-3.41922377847985	0.000628000567057225	0.016648352647418
PPARGC1B	10.9767750673595	2.50620346724932	0.73316633286575	3.41832863144881	0.000630069807532216	0.0166625868192886
SLC25A46	2239.17953250664	0.361070063217957	0.105637991613244	3.41799439485642	0.000630844060780099	0.0166625868192886
SLC46A3	289.539842471463	1.07057711038693	0.313267508876377	3.41745339064002	0.000632099163661724	0.0166652713806288
DTWD2	148.80409982534	0.713599393548529	0.208901577285182	3.41595981620742	0.000635576251469685	0.0167207513806023
SPATA13	720.709835960194	1.2513904602048	0.366425517200278	3.4151291366557	0.000637517790594015	0.0167207513806023
BZRAP1-AS1	28.8790519497571	1.83103957509485	0.536165866293514	3.41506181240654	0.000637675388338309	0.0167207513806023
ALDH3A1	32.9745689575131	2.84668745531509	0.833776713152615	3.41420839705562	0.000639676271932624	0.0167428311175409
COPS6	1264.19177422357	-0.611527094080665	0.179145988239433	-3.41356845380956	0.000641180487031104	0.0167518547497747
ZFP3	121.817373411403	0.660924215302652	0.19364718755468	3.4130328648126	0.000642441941189452	0.0167545147406231
COL21A1	61.809100884398	3.64612714915171	1.07045140228773	3.40615850599041	0.00065883916197017	0.0171511859678289
TGFB1	2141.89188760199	-0.440606835334256	0.129401998940168	-3.40494612867596	0.000661771072994326	0.0171779872375117
C5orf30	587.997141663833	-1.00555436877942	0.295371835582134	-3.40436780912989	0.000663173901866349	0.0171779872375117
THAP2	141.237038883443	0.776139503679281	0.227990661133858	3.40426006845778	0.000663435553608216	0.0171779872375117
TCN2	192.285731674865	1.12584083500914	0.33094955477035	3.40185027833131	0.000669312950092971	0.017299165479326
GNAI2	5843.65994992616	-0.543203238073532	0.159858668344305	-3.39802178824345	0.000678750140906814	0.0175117536353958
NDUFS2	1081.89598715291	-0.417725646542964	0.123034383581129	-3.3951943707469	0.000685798944948377	0.0176497955499907
ALAD	941.8140916111	0.35291516282058	0.103954595824806	3.39489716659901	0.000686543819151078	0.0176497955499907
SQRDL	864.454229901418	1.18499949527483	0.34930885501748	3.39241183913168	0.000692802225770751	0.0177565080110823
TAF5L	455.611984337	-0.441973656198617	0.130288340938525	-3.39227326877359	0.000693152721362848	0.0177565080110823
LYNX1	1024.37695784442	1.96765013834205	0.580263149449141	3.39096173901442	0.000696478235346625	0.0178101195474125
STAT5A	395.216135689177	0.536352310344685	0.158204206279267	3.39025316051268	0.000698281070084781	0.0178176377946203
KIAA0895	46.4797094944752	1.0653824104846	0.31428345695693	3.38987747175824	0.000699238692521437	0.0178176377946203
ADGRB2	135.015349058255	1.06099577529288	0.313308879691561	3.38642101793408	0.000708106562657157	0.0180118373543497
TPCN1	1015.66068080645	0.686614611185445	0.202881769096488	3.38430906948027	0.000713576289019709	0.0181190689345461
FIBP	876.651456195212	-0.425767237730694	0.126041649526455	-3.37798846119775	0.000730181445119852	0.0185012789712117
SELENBP1	388.289993484529	1.05881470538947	0.313534271661192	3.37703020400155	0.000732730036008161	0.0185012789712117
PIGS	1016.24141172312	-0.543919292585505	0.161083810886318	-3.37662294921346	0.000733815675123033	0.0185012789712117
LINC01305	89.4549049042751	2.72568472506174	0.807325525866224	3.37619044330006	0.00073497026320115	0.0185012789712117
DAPK3	958.006561331355	-0.595001678882439	0.176235826735457	-3.37616754722398	0.000735031431995814	0.0185012789712117
CHODL	4.28449042036602	5.31393834429592	1.5756143445952	3.37261358563041	0.000744583679506615	0.0187091217417593
TXNDC16	200.863469674961	0.832051434992908	0.246780983036806	3.37161893414133	0.00074727765357796	0.0187442144772472
FKBP1B	41.1828540500318	-1.20782212888344	0.358314602203614	-3.37084260997291	0.000749386583397257	0.0187645361471812
IDI1	1847.06251320205	1.00617786159805	0.29866011680956	3.36897297284471	0.000754488266657745	0.0188081712815927
RAB27B	198.993488809977	2.64153981418921	0.784235241947996	3.36830031716985	0.000756331619279803	0.0188081712815927
ARF1	6342.5956854975	-0.3703011188809	0.109943707854971	-3.36809742099449	0.000756888458491618	0.0188081712815927
GTF2IRD2B	72.9607684096575	0.783640985212865	0.232666372127198	3.36808872742663	0.000756912326091212	0.0188081712815927
CCDC74B	55.5124475299844	0.930678213211072	0.276384078428659	3.36733656476272	0.000758979985540538	0.0188081712815927
TNFSF10	38.8579670430773	3.37050860009634	1.00100610950624	3.3671209077424	0.000759573783153292	0.0188081712815927
FCRLB	36.6008274233089	-2.07243423813014	0.615535792480108	-3.36687852022369	0.000760241696321301	0.0188081712815927
C6orf120	1597.75697266206	0.355330729534801	0.105574440444918	3.36568896825164	0.000763527489752366	0.0188247912493208
MID1IP1	959.613292717538	0.401747366962237	0.119373795579821	3.36545692470339	0.000764169977908458	0.0188247912493208
RALGPS1	50.0609817085336	1.18213321776221	0.35127946599375	3.36522151791031	0.000764822291206485	0.0188247912493208
KCNMB2	14.2019257229736	3.79180831691243	1.12740483989758	3.3633067578962	0.000770147336426434	0.0189236202664781
WBP1L	1650.05042663937	0.569399703601772	0.169368178952446	3.36190485794646	0.000774067895577383	0.0189876620633311
OMA1	262.192719447213	0.473026834922189	0.140907955788919	3.35699167782112	0.000787954842868276	0.019295545033493
SLC35A2	393.297205224945	-0.457593727884592	0.136557020512428	-3.35093520763326	0.000805391441313151	0.0196891633571783
FDFT1	2001.72414119749	0.62932208053575	0.187893711786523	3.34935147404379	0.000810009709961794	0.0197686153539324
PTGES2	375.936521378645	-0.366775710916609	0.109567739836205	-3.34747902498409	0.00081550158815203	0.0198690842253297
YIF1B	609.888220687469	-0.685602186128109	0.205119732626125	-3.3424487120299	0.000830426999614806	0.0201725974190794
B4GALT2	1502.35990306606	-0.334728084215974	0.100161073270343	-3.34189793785971	0.000832076499891782	0.0201725974190794
UAP1	2209.15477771532	-0.967203040803025	0.289530928538721	-3.34058625682774	0.000836017067687532	0.0201725974190794
SLC6A15	205.019326574158	2.59055092472473	0.775478517297745	3.34058373886595	0.000836024648797485	0.0201725974190794
SNAPC1	589.12886734398	-0.722800274448385	0.216372248889276	-3.34054056450771	0.000836154648601411	0.0201725974190794
FLJ42627	86.462564433816	1.14840996171529	0.343785883765152	3.3404802696896	0.00083633623020685	0.0201725974190794
CEP290	676.535698278138	0.357796194529337	0.10715793323748	3.33896132296992	0.000840922718028989	0.020249419050138
TM7SF2	62.7655854890235	1.37487822797008	0.412012146743747	3.33698469532063	0.000846926117322305	0.0203600474926334
IL21R	44.8771443524786	2.1316064067844	0.639018599240375	3.33575017897495	0.000850695721496259	0.0203857196955308
OLFML2B	898.823682173598	1.07170673385152	0.32129893046008	3.33554404403682	0.000851326669913686	0.0203857196955308
GRK6	284.942596600759	-0.394592622297697	0.118317291271659	-3.33503766065522	0.000852878477248613	0.0203857196955308
SLCO3A1	320.12449780865	1.03732859046103	0.311121266791518	3.33416163143918	0.000855569256976425	0.0203857196955308
SEC61G	873.095799226803	-0.754559708066636	0.226319573128549	-3.33404529549041	0.000855927181843219	0.0203857196955308
NRBP1	2024.41818738336	-0.304477834981105	0.0913285850081487	-3.33387224770797	0.000856459846012401	0.0203857196955308
RAB42	34.7215706688509	1.10566749067219	0.331702421463986	3.33331148380608	0.000858188064981928	0.0203932584915442
NPAS1	43.8783153312179	-2.1003626815538	0.630304418229323	-3.3322988397483	0.000861317129313294	0.0204057953606383
ETFB	585.549914768767	-0.525113220829323	0.157586282088724	-3.3322267260146	0.000861540363371357	0.0204057953606383
PURA	880.025232482883	-0.289732340804672	0.087012250672225	-3.32978791568205	0.000869121566372098	0.0205349277715628
SNF8	760.664128195263	-0.439168987454471	0.131900029514067	-3.32955943279478	0.000869834980356894	0.0205349277715628
PTPRU	543.64740612542	1.3531363440954	0.406458923316453	3.32908509685221	0.000871317778856814	0.0205363772739368
GALNT2	3608.471504201	-0.617235088073224	0.185459656336028	-3.32813669704466	0.000874289555364532	0.0205728591138547
ATP6V0E2	201.1422820395	0.931642367931642	0.280026371950175	3.32698081771173	0.0008779241668609	0.0206247940858639
BAG3	1295.13895180174	-0.508244544860126	0.152799766094666	-3.32621284606711	0.000880346759887591	0.0206481330955453
LOC284581	49.5632951270063	4.51451902376136	1.35788937587762	3.32465891843625	0.000885267646480754	0.0207088817412359
ZNF540	28.000792484267	1.2710620186925	0.382332912987298	3.32449019039783	0.000885803496406685	0.0207088817412359
RPN2	5892.08589586144	-0.426415555671846	0.128346745759932	-3.32237138656746	0.000892558080510759	0.0208330842442964
SWT1	129.941791424814	0.606806944383066	0.182693069737723	3.32145573586457	0.00089549185292138	0.0208678488564647
SF3B4	998.604814620426	-0.316326147979497	0.0952703553035162	-3.32029986633022	0.000899208056872409	0.0209207053231764
SEC14L5	17.0547692178489	2.8680532717599	0.864551855514457	3.31738721450461	0.000908635926812958	0.0211060641006328
ENO1	15183.4126318073	-0.731438689412741	0.220564580874281	-3.3162110004854	0.00091246907775472	0.0211610806346713
ZNF43	201.921023064072	0.385065034783737	0.116208768652163	3.31356264462554	0.00092115469562515	0.0213282741063977
ASPHD1	31.3252173101804	-1.35288487695584	0.408347432160191	-3.31307306084666	0.000922768713669466	0.0213314598001543
ADCK3	235.581775631362	0.79825525395992	0.241128480170501	3.31049759611754	0.00093130252132078	0.0214943431757869
ERAP1	1110.74830358569	0.635996674527648	0.192261647389106	3.30797474776908	0.000939732827611011	0.0216543219989217
ELP4	207.59082143303	-0.409005876865116	0.123661502532287	-3.30746326455419	0.000941450587433668	0.0216593600115313
COX10-AS1	61.60083192046	0.715575558692027	0.216437302005482	3.30615634209811	0.000945852962569566	0.0217260470639191
COQ10A	133.620218124889	0.506789225984666	0.153350542636711	3.30477621579243	0.000950522621684367	0.0217986521239615
SMARCA4	1612.89130523555	-0.282195091207756	0.0854135176508872	-3.30386921144237	0.00095360309092327	0.021834639394072
PICALM	4770.00616141981	-0.382329568780206	0.115753644617961	-3.30295922899073	0.000956702965184013	0.0218709563939535
UCK2	911.43451946389	-0.539090803393556	0.163243232267435	-3.30237766004526	0.000958688977743408	0.021881735150769
C8orf44-SGK3	78.0922910104115	1.32555859091656	0.401973319423796	3.29762829238684	0.000975051195547872	0.0222200941218859
FKBP1A	5598.20049265105	-0.661044528076222	0.200573350846865	-3.29577446497826	0.000981507762343554	0.022332006535968
VEGFB	1532.63496866303	1.00581136631673	0.305638174708323	3.29085647523119	0.000998828600857232	0.0226780739735161
TSHZ3	704.600249902623	-0.648841059057958	0.197182145992967	-3.29056698206896	0.00099985694359979	0.0226780739735161
NSUN2	1081.12581595667	-0.395399147377157	0.12023438954993	-3.28856950875072	0.00100697916007352	0.0228038164651133
CHKB-CPT1B	11.7989450231742	6.77231471356053	2.05987903041583	3.28772447972025	0.00101000631918818	0.0228365748038042
TTC21A	59.5662465650463	1.07064733850852	0.325926228399994	3.28493764912521	0.00102004942216339	0.0230161512509774
CXorf57	33.0242172753206	1.31020646599079	0.398889146570386	3.28463804356632	0.00102113461737794	0.0230161512509774
GLIPR1	3201.38010740409	-1.23917298421202	0.377328580956091	-3.28406870497897	0.00102319975227556	0.0230267757334538
UBE2V2	1025.80076300746	-0.400374313323191	0.121952838864033	-3.28302577498483	0.00102699275198124	0.0230761917272549
CD34	14.7162383990235	1.69753566890826	0.517158187367126	3.28243023193828	0.00102916449676446	0.0230890817534984
ZNF566	250.303052812717	0.44309486598752	0.135036893764383	3.28128745882327	0.00103334371240466	0.0231468991578645
HNRNPA2B1	9076.12705090374	-0.331996287086175	0.10122946299291	-3.27964089969961	0.00103939293728093	0.0232463609254411
ARMCX3	3189.45134315543	0.354355233740544	0.108062972957127	3.27915495977639	0.00104118446432612	0.0232504376206858
MITF	120.717795504627	1.7772508185791	0.542158325310881	3.2781029739975	0.00104507263981148	0.0233012492283893
CTSH	36.4725352232723	1.71947336212484	0.524619307070204	3.27756401442301	0.00104706985364194	0.0233098077741428
GYS1	929.285200449452	-0.69556728452707	0.212298790159172	-3.27636009609648	0.00105154395656784	0.0233733955146033
RBM4	991.779920247147	-0.309777672774146	0.0946341424478594	-3.27342399646961	0.00106252961348245	0.023581302389546
DIP2A	924.571509803139	0.562658583956787	0.172235608680907	3.26679592138927	0.00108772060687711	0.0241033547977922
U2AF2	1867.52493461521	-0.323854635897934	0.0991722188120452	-3.26557820100521	0.0010924083728825	0.0241701625902089
MALL	60.9814176877696	-2.39114232101082	0.732351451406057	-3.26502025280351	0.00109456249954773	0.0241807935679901
KRTAP2-3	40.4126107397574	-3.2133906264952	0.984641782484217	-3.26351235917283	0.00110040384591901	0.0242727248333402
C19orf70	367.60312351848	-0.352364617719038	0.10799521507865	-3.26277990615066	0.00110325164580618	0.024298444784463
VPS13C	2293.11831086215	0.483640751664379	0.148291097456213	3.26142809622936	0.00110852542795333	0.0243774358950833
PCBP4	529.830126702288	-0.637633304071918	0.195647292696468	-3.25909597461774	0.0011176785063077	0.0245413663512669
PPAP2B	19626.4027663558	0.818814645866501	0.251319876651181	3.2580576466022	0.001121776160596	0.0245939635330667
MGC57346	103.124296383933	1.73665721855044	0.53319894744102	3.25705297597674	0.00112575420673713	0.024643782998391
GALK2	247.845809604638	0.435409071377143	0.133838689819029	3.25323769954625	0.00114098009695065	0.0248927824761458
RMI2	77.6096513204737	-0.943250746739432	0.289965995556774	-3.25297021441518	0.00114205467704834	0.0248927824761458
CORO1C	7625.73395843721	-0.695369603993516	0.213781063152625	-3.25271842949471	0.0011430670386431	0.0248927824761458
OTUB1	790.215289345436	-0.321317878550179	0.0988040588300798	-3.25207164923024	0.00114567137707727	0.0248927824761458
MMP12	24.2689378754487	-2.78249813682743	0.855612581807901	-3.25205378694647	0.00114574337947376	0.0248927824761458
FAM46B	82.3063177330706	-1.69937395789014	0.522740645396158	-3.25089310130508	0.00115043104913662	0.0249188049128495
TBCB	1019.2785870647	-0.444379530957431	0.136702390807755	-3.25070782106775	0.00115118098043194	0.0249188049128495
WDR19	795.289169652805	0.657526293266571	0.202286084190265	3.25047714428106	0.00115211528805257	0.0249188049128495
ALPK1	338.659141882068	0.693156570941371	0.21337449062752	3.24854470139726	0.00115996981259318	0.0250511866253308
SEMA4D	24.6320137246128	2.78910871088648	0.859559003389425	3.24481356124295	0.00117527544096351	0.0253232737934282
PCYT2	619.266465897104	0.443909758622919	0.136816133076883	3.24457173755573	0.0011762738446105	0.0253232737934282
WWC3	941.862541430793	0.528753287918249	0.162996904219935	3.24394681266334	0.0011788575670126	0.0253232737934282
EFNB2	1600.73769016605	1.6878833455649	0.520381610857729	3.24354917688735	0.00118050430216778	0.0253232737934282
TKT	5361.61093508404	0.459943574749389	0.141811290468626	3.24334947682566	0.00118133212463806	0.0253232737934282
GCNT1	791.205664067829	-0.800211291391657	0.246775628741121	-3.24266742009242	0.00118416352034967	0.0253463622844624
IFI6	591.394334588725	0.784799425766968	0.242071775566257	3.24201127509044	0.00118689326589948	0.0253672099196979
PPP2R1A	3493.48267867311	-0.301759292162705	0.0930939411558567	-3.24144931900029	0.00118923578017329	0.0253797319821917
SH3RF1	1115.04737404064	-0.83457638178563	0.257508362723376	-3.2409680717133	0.00119124525434919	0.0253851201103792
MGC12916	28.866876904888	-1.37326621272265	0.42382921058023	-3.24014055294261	0.0011947079403319	0.02542141431799
ADGRA3	423.908488974906	0.438949747956177	0.135524066446856	3.23890626561377	0.00119988999852142	0.0254895206951551
ZNHIT1	647.444234248473	-0.305981297799776	0.0944812844439603	-3.23853871801735	0.00120143712578908	0.0254895206951551
PHF13	711.301946059381	-0.498110944151288	0.153868890563285	-3.2372427092169	0.00120690716531188	0.0255680274551702
C1QBP	1068.55058137647	-0.431211406564269	0.133240340641021	-3.23634272090347	0.00121071925382536	0.0256112324733072
NOCT	109.577539060441	-1.03506328128891	0.320015728766343	-3.23441377484497	0.00121892720188857	0.0257471640539271
IMPA1	420.463977878064	-0.455685560741516	0.140953533575405	-3.23287787955839	0.00122549938227511	0.0258481971899427
PDAP1	1804.42890706304	-0.328084424882027	0.101522737667269	-3.23163492652544	0.00123084198979588	0.0258867787222167
TNFRSF12A	1366.50239654169	-0.695504435668254	0.215218597150602	-3.2316186652846	0.00123091202811205	0.0258867787222167
EZR	1677.70538304579	-0.590455715956063	0.182849275935055	-3.22919362374605	0.00124139815319497	0.0260693612170944
ACSS3	271.750649873849	1.11400567533115	0.345078546765918	3.2282669721767	0.00124542682579432	0.0261160040334926
BTN3A1	494.298778543909	0.445979631899214	0.138218495967555	3.22662773008253	0.0012525831092501	0.026169449742604
HAUS4	309.444221645461	0.488288795287384	0.151332425344848	3.22659730176596	0.00125271630547335	0.026169449742604
HTR2B	55.4649907168974	3.29578509789805	1.02149307226695	3.22643901106824	0.00125340941458208	0.026169449742604
RSU1	4009.83205521001	-0.473819317370962	0.146881052207962	-3.22587093602858	0.00125589976726272	0.0261836072689925
FAM3C	1875.94772810486	0.763352684674341	0.236759654981381	3.22416707666841	0.00126339664894002	0.0263019521381634
SMIM10L2B	16.1685693520146	1.68930650127171	0.524196294251444	3.22266013666513	0.00127006150449922	0.0264026598805824
MAGED2	2980.24632688894	-0.581172215430411	0.180412253153824	-3.2213566721263	0.001275852598735	0.0264849401530506
F3	2380.06506307935	-1.93206463784331	0.600005238523262	-3.22007961563557	0.00128154999739504	0.026565042126777
SEMA3C	12100.7887118005	1.14633126439376	0.356120984607526	3.21893770359281	0.00128666434843995	0.0266328459975078
HMGN2	1585.04327822796	-0.666440801986081	0.207097852179824	-3.21799958315071	0.00129088005467494	0.0266818813017789
PHF7	57.5331478956666	0.740325606972028	0.230139336046535	3.21685818552257	0.00129602643502126	0.0267499856188388
ABCA10	88.3901202161093	1.88022241136957	0.584648356655922	3.2159885339011	0.00129996025919032	0.0267929041722992
IGFBP2	115.344198476535	3.69386133702702	1.14903603266227	3.21474804272978	0.00130559063008046	0.0268433690265128
FHAD1	22.6852425065669	3.22269976227564	1.00251012078484	3.21463065106284	0.00130612461417764	0.0268433690265128
HGS	1447.94804837341	-0.254226593123424	0.0790979387203779	-3.21407355534447	0.00130866144632804	0.0268573019553232
CYR61	12403.9816854706	-0.84026264829236	0.261471595185925	-3.21359055347819	0.00131086455857557	0.0268643562302125
LYST	1041.35199910641	0.984343514868881	0.306517855658224	3.21137413921639	0.00132101822753382	0.0270051830815938
KIAA1551	415.51656164086	0.429122842086489	0.133630055289393	3.2112748973812	0.00132147455970978	0.0270051830815938
CREBL2	1821.9429887393	0.315242824301273	0.0982434119389471	3.20879352701207	0.00133293174955929	0.0271660926011513
CDKL2	13.0193133838061	2.61113521974394	0.813753306506087	3.20875528107535	0.00133310905690866	0.0271660926011513
SEC31A	9308.31677466999	-0.285206878839531	0.0889146778211906	-3.20764676685989	0.00133825757060859	0.0272156365061646
ARHGEF6	859.904600297436	0.626031575393587	0.195182218361461	3.20742115060006	0.0013393076935135	0.0272156365061646
SLC25A22	322.01556375037	-0.601849724365665	0.187726410898679	-3.2059938795213	0.00134596851254864	0.0273125745355376
ATP13A2	337.363618408648	-0.531061762854639	0.165714007444971	-3.20468843305833	0.00135208754336265	0.0273229161340314
ADAM12	5480.38461125703	-1.00398618966276	0.31331482571713	-3.20440051748202	0.00135344054198603	0.0273229161340314
HLX	145.384439743504	-0.801069135542653	0.250009428808701	-3.20415569668616	0.00135459200817144	0.0273229161340314
HLA-B	3476.2800006135	0.998852465612781	0.311760931363859	3.20390518864281	0.00135577115855127	0.0273229161340314
ECE2	30.4716465576486	-0.929482845007078	0.290112474320361	-3.20387066148932	0.00135593375332922	0.0273229161340314
PTMS	2450.33163264867	-0.525984194453216	0.164194298344329	-3.20342545238802	0.00135803193762539	0.0273270827782893
FLI1	278.335349059776	-0.791343512280449	0.247103218850858	-3.20248160246781	0.00136249002802258	0.0273624913844537
TRIM47	219.893198444618	1.54740690514147	0.483224676376499	3.20225141800462	0.00136357930487311	0.0273624913844537
POLR2A	3705.17761225651	-0.352793792144979	0.11026943953946	-3.19937957078969	0.00137723713018731	0.0275982275408408
CPZ	822.054946429168	1.38773796252332	0.43396724138619	3.19779428071706	0.00138483033036897	0.0277119509877714
PURG	10.4377668255545	2.84848853688598	0.891330119843055	3.19577278212874	0.00139456887938113	0.0278682312161805
DYNC2LI1	328.417315513193	0.522803394667162	0.163645093951355	3.19473918859169	0.00139957256883683	0.0279295918156831
FOXP2	299.860194170711	1.33810477925597	0.41936091427128	3.1908190146456	0.00141870120799344	0.0282722690387437
PDGFRL	254.497242475854	2.31532892166312	0.72580475217561	3.1900162057673	0.0014226481586935	0.0283118741002806
HNRNPU	7669.13015118989	-0.209391940088418	0.0656509405302979	-3.18947357641866	0.00142532168686444	0.0283260629048382
ABCA3	66.3800607373529	1.91824152892676	0.60171686309365	3.18794710034278	0.00143286747742346	0.0284369083980964
MYO1H	4.26716129135643	5.30462573044633	1.66464416185723	3.18664243806196	0.00143934595034059	0.0285262966948161
EGR1	605.103060272271	-1.62149792006069	0.508924007606485	-3.18612974791019	0.00144189916253586	0.0285377521922166
PANK1	128.509293278864	0.542627739199402	0.170415206459052	3.18415093625924	0.00145179290425091	0.0286942597546063
RASL12	10.4437943272683	4.10879404556719	1.29075171263421	3.18325670642097	0.00145628440447985	0.0287437118523564
TMEM208	261.326702847909	-0.420856581941159	0.132266940175302	-3.18187282009678	0.00146326058202223	0.028842003941415
TBC1D17	777.409624392777	0.425149963011883	0.133641967894344	3.18126086969927	0.00146635523638788	0.0288479724042104
SUGT1	675.103699176896	-0.467198015989197	0.146870339435734	-3.1810236007089	0.00146755673567931	0.0288479724042104
MAP7	101.317745774345	2.32372584344597	0.731629676540582	3.17609566418001	0.00149271717305464	0.0293026871145292
TAF1A	127.532794883253	0.676582720136343	0.213150418954324	3.1742030977726	0.00150248517837448	0.0293610724550793
ST8SIA1	84.8475948227417	2.37924739298209	0.749784189732651	3.17324294852156	0.00150746323124254	0.0293610724550793
KPNB1	6534.04625039691	-0.413717381873261	0.130384305103764	-3.17306121732989	0.00150840715509168	0.0293610724550793
NME4	1248.21083521415	-0.410663906948115	0.129429544202852	-3.17287609623728	0.00150936924610672	0.0293610724550793
MED8	698.165500999675	-0.533317778171239	0.168087607055431	-3.17285603331461	0.00150947354887074	0.0293610724550793
TMEM185B	1193.10706858805	0.286680299514745	0.0903545011522022	3.17283915974293	0.00150956127603416	0.0293610724550793
SRSF3	3201.96738505551	-0.289110712399796	0.0911224700696398	-3.17277080152508	0.00150991672439949	0.0293610724550793
SAMD11	60.7773260381733	-2.68795777187855	0.847470668074224	-3.17174136302159	0.00151527891996759	0.0294257390264674
APOL3	292.863067026384	0.888202877000319	0.280091731981599	3.171114230029	0.00151855415715149	0.0294497590101004
CFL1	10688.2535779563	-0.684644361591775	0.215980256960241	-3.16993956404918	0.00152470646873879	0.0295294357377186
FUBP1	887.226791971739	-0.46452639344068	0.14658546964545	-3.16897980791849	0.00152975022384615	0.0295750794522431
MBNL2	1922.63363831627	-0.51004977257233	0.160983169942095	-3.16834221090188	0.00153310944434467	0.0295750794522431
38596	265.961951232263	0.488770708853012	0.154267894193127	3.16832424147259	0.00153320421578974	0.0295750794522431
EMC1	2261.36031121882	-0.385240061021022	0.121611069113697	-3.16780424535905	0.00153594903321651	0.0295885221758828
BCL10	659.510761673514	-0.729998728847021	0.230499058350982	-3.16703562291976	0.00154001452299654	0.0296273366554647
CNTLN	430.357831135954	0.465416575468044	0.147087819144446	3.16420882555193	0.00155505175554223	0.0298741598541553
BECN1	1492.55056616709	-0.29250257714552	0.0924515199147788	-3.16384822461704	0.00155697967678426	0.0298741598541553
HNMT	633.639258205467	1.41339358194375	0.446943520857705	3.16235389033357	0.00156499248610791	0.0299880788319457
ELOVL1	1432.2058987062	-0.380118738084679	0.120259207672266	-3.16082855892905	0.00157321065123385	0.0301056258132803
HERC2	1585.10934829919	-0.183236876087008	0.0579959823628592	-3.15947533987033	0.0015805347541775	0.0302057753020589
BRD9	520.326101031057	-0.253466699562327	0.0802796168306794	-3.15729832264799	0.00159238344881201	0.0303920159424517
GAR1	292.661602242914	-0.451657597063125	0.143089494691077	-3.15646929942851	0.00159691697194003	0.0304383329955007
XRCC6	4381.42187404858	-0.334682018993845	0.106054761667099	-3.15574721712538	0.00160087536558872	0.0304735800817205
SNAI1	162.53959982688	-1.04644001843298	0.331691151698376	-3.15486262770303	0.00160573691876504	0.0305259039504175
PKN3	82.4637953223688	0.867848509526989	0.275175841309366	3.15379615229853	0.00161161615344483	0.0305280104035793
PRDX5	2712.44032018348	-0.371303792864272	0.117750153627846	-3.15331896753011	0.00161425317441978	0.0305280104035793
CEP19	132.226024677137	0.704266664180975	0.223356198907234	3.15310999930419	0.00161540922564961	0.0305280104035793
NDUFB10	803.824432848354	-0.344188333920269	0.109174160753649	-3.15265381061117	0.00161793559465457	0.0305280104035793
PSAP	24435.1000020566	0.575059027027166	0.182406005896598	3.15263208686864	0.00161805599121128	0.0305280104035793
PLCL1	126.758769139398	1.18845406328388	0.376982140438035	3.15254739097972	0.00161852546851756	0.0305280104035793
PQLC1	538.852629952842	-0.313570504697125	0.0994808613039371	-3.15206865508628	0.00162118150474488	0.0305382403918567
JAM2	1206.14612766154	1.92691318435881	0.611453720423837	3.15136390538788	0.00162509877002889	0.0305721706111684
RGS4	116.336906843246	-1.80219099601133	0.572114173984274	-3.1500547931904	0.00163239843941499	0.0306695613168632
SLC39A7	3017.34629467619	-0.413134349218508	0.131219441021801	-3.14842332813983	0.00164153779611354	0.0307678653558306
RAB1B	2484.91615597125	-0.319577887671321	0.101506124203498	-3.14836065487671	0.00164188982484395	0.0307678653558306
STON1	773.89357487729	0.811199278584066	0.257842402793825	3.14610502304664	0.00165460579463366	0.0309449574965586
MZT2B	784.06878185097	-0.318050056097451	0.101099054154679	-3.14592514002002	0.00165562376417773	0.0309449574965586
IGFBP3	64327.5382034739	-1.4694807763133	0.467169817224334	-3.14549596770644	0.0016580548056937	0.0309503563729491
SC5D	1587.31230841524	0.73133816782608	0.232589811519653	3.14432589737184	0.00166469934864352	0.0310342918570342
ARL6IP5	4407.11686382979	0.43084913407537	0.137083387198151	3.14297117164596	0.00167242310305721	0.0311282690125762
LOC100133669	23.3801947303041	1.79293866622256	0.570511430776874	3.1426866658589	0.00167404935096703	0.0311282690125762
ZNF510	351.512572044863	0.418804163588937	0.133310168409965	3.14157703485154	0.0016804059636172	0.031197056493226
TNFAIP6	146.214906810239	1.84216608791392	0.586436606897752	3.14128767925824	0.00168206720710292	0.031197056493226
UQCRQ	875.757758943629	-0.388900975706235	0.123821312786232	-3.14082420025415	0.00168473127330698	0.0312064069701786
IMPA2	148.219301221497	0.741798445297926	0.236269502047591	3.13962842799959	0.00169162247869423	0.0312939328709018
APOBEC3F	109.994415834096	0.796823429352971	0.25400107510907	3.13708683717504	0.00170635580740994	0.0315261236642697
OXCT1	831.589133870146	-0.638898349239725	0.204008750463469	-3.13172031978173	0.00173785338960383	0.0320208735688436
CLCA2	105.434529796562	1.70554012553788	0.544608147821364	3.13168308693264	0.00173807377494372	0.0320208735688436
ABCA6	661.819713244519	1.41574050834915	0.452111839260964	3.13139445908642	0.00173978306696721	0.0320208735688436
AK7	6.68745985292711	3.4437359075365	1.10038592245692	3.12957103254046	0.00175061741524101	0.0321289128844626
ZPR1	499.481577106846	-0.474363415980368	0.151599349471095	-3.12905970662369	0.00175366670467428	0.0321289128844626
DGKH	428.437335837542	-0.462351370178836	0.147775799361272	-3.12873536923668	0.0017556034193596	0.0321289128844626
PTPN3	18.6400825599762	3.15703953689915	1.00908969983513	3.12860148846526	0.00175640343437955	0.0321289128844626
IL34	17.5299847491787	2.53396094721615	0.809950034082925	3.12853983651628	0.0017567719531233	0.0321289128844626
CCT6A	2732.03362301225	-0.287205005490317	0.0918533930328189	-3.12677622467032	0.00176734392754942	0.0322813970483364
FLNA	64183.6738754474	-0.601640370257439	0.192449984185979	-3.1262167819979	0.00177070970719699	0.0323020376888663
MIR17HG	22.0116817233748	-1.3138399219328	0.420444838075819	-3.12488060965533	0.00177877238971213	0.0324082011179834
HLA-DRB1	14.2674787948977	7.04796177425692	2.25588004773921	3.1242626492132	0.00178251266531365	0.0324354445698383
OSGEPL1	72.139478348478	0.72702093704766	0.232740694848683	3.12373793298304	0.00178569424376165	0.0324524659545514
LOC105372795	10.5360393655814	2.00972813484391	0.643644309306177	3.12242042038765	0.0017937059067134	0.0325571142464764
ANO2	3.97369466499543	5.19370477903752	1.66369922984086	3.12178108030639	0.00179760556437429	0.032586957583538
COL24A1	27.0001000822799	1.87458864960791	0.600690419924766	3.12072339998812	0.00180407400259575	0.0326632345733125
EIF6	1236.11985705808	-0.440314066284806	0.141224881374724	-3.11782217126799	0.00182192697429806	0.0329451826341157
RASD1	65.8676542137176	2.15978074168746	0.692834321667044	3.11731199529891	0.00182508312194919	0.0329610011824024
FIS1	764.474666301881	-0.337633602390065	0.108461305872147	-3.11294059826336	0.00185233296005188	0.0333788049134954
NDUFB8	756.150936823729	-0.365744993936596	0.117494835982406	-3.11286016001047	0.00185283786964447	0.0333788049134954
TMEM170A	323.841511973518	0.376858838079195	0.121097295835628	3.11203347257833	0.00185803430546941	0.0334307343031408
TAF8	242.442810566126	0.455536976675914	0.146457013969616	3.11038006530994	0.0018684675709489	0.0335766411257086
PITRM1	1979.89466944425	-0.469924344711352	0.151155032568033	-3.108889837987	0.00187791722976153	0.0337045318454592
THBS2	24801.1081395831	1.1868628725282	0.382011164748777	3.10688006542614	0.00189073089898218	0.0338734195311841
SLC39A8	839.191131959432	1.79941391267842	0.579337796242933	3.10598397747879	0.00189646991372775	0.0338734195311841
DUSP1	1182.45333018367	-0.614737802569643	0.197920902090579	-3.10597716601103	0.00189651359912543	0.0338734195311841
LOC100129550	249.561384913087	0.924535600101101	0.297694263979823	3.10565473362215	0.00189858257925557	0.0338734195311841
FAM63A	169.349644625203	0.573468023265038	0.184657183797518	3.1055819842561	0.00189904968301904	0.0338734195311841
CLCN6	637.989421342652	0.790144722017932	0.254511129301298	3.10455862652094	0.00190563157751219	0.0339220121166809
PROSER2	38.6168496969582	1.73093526007105	0.557569688319569	3.10442855186018	0.00190646967322431	0.0339220121166809
ADGRL2	1276.46336266499	1.51298675931098	0.487547906924614	3.10325762416805	0.0019140294358876	0.034014633812674
PPP1R12A	2760.59992223209	-0.621620988720463	0.200372238237131	-3.10233091265269	0.00192003199042432	0.0340437029597895
MARCH4	801.726947522479	-1.14987097966464	0.370653798188696	-3.10227761130146	0.00192037776247428	0.0340437029597895
SMOC2	89.0562926164423	4.89700338702938	1.57877350915684	3.10177701780965	0.00192362796199481	0.0340549156291063
CNKSR2	168.397236886234	1.77393245778826	0.572032756316096	3.10110293195869	0.0019280125748336	0.0340549156291063
KRT19	548.750798138751	-3.53310327330335	1.13935379801544	-3.10097116405581	0.00192887073487408	0.0340549156291063
LRRFIP1	2613.04926461231	-0.557548745263776	0.179816239094199	-3.10065847262937	0.00193090859288147	0.0340549156291063
LRRC59	3756.96684278212	-0.658065579560943	0.212253940578574	-3.10036919817436	0.00193279559910487	0.0340549156291063
FH	1234.76322428384	-0.41422150768884	0.133659701785393	-3.09907550410313	0.00194125541106716	0.0341213893113167
GLI3	1626.42965652988	0.750156049292098	0.242058442163858	3.09906997081428	0.0019412916676289	0.0341213893113167
VANGL2	9.37948238502957	5.47442535040573	1.76685403057613	3.09840272918337	0.00194566829127061	0.0341567624207506
PLA2R1	795.181174857998	1.11283970803935	0.359459899258533	3.09586607667457	0.00196238971536247	0.0344085031645109
HARS	1032.92587895379	-0.37965713848801	0.1226980295863	-3.09423989747917	0.00197317865591536	0.0345135805672089
MRPL16	437.346765036284	-0.500589054687294	0.161786390741389	-3.09413574524617	0.00197387150929334	0.0345135805672089
ADAM22	28.1879616168869	2.98226413473346	0.96397612467999	3.09371161627419	0.00197669525545246	0.0345135805672089
GABPB1	347.883674084433	-0.445202615278742	0.143914334339835	-3.0935251677394	0.00197793775675865	0.0345135805672089
MIPEPP3	41.9603281910128	1.79125827671343	0.579151624485494	3.09290037527693	0.00198210662959546	0.0345446038412487
CIITA	18.3980226330801	2.89952157364692	0.937594813557458	3.09251025253163	0.0019847137779602	0.0345483670650229
MRPL23	311.116351835644	-0.463689350688738	0.149969085687653	-3.09189956425076	0.00198880126282348	0.0345710789316485
RORA	478.187040799812	0.685717720635089	0.221800217987452	3.09160075160018	0.00199080410237621	0.0345710789316485
UQCRH	1085.17734434091	-0.301303946040596	0.0975708868888452	-3.08805172985511	0.00201473396865127	0.0349446295066909
C3	590.5435140425	1.51759021257788	0.491991281505181	3.08458761288414	0.00203834564593564	0.0353117720533311
B3GNT5	52.2709386043911	1.29293101774533	0.419583967587298	3.08145953521526	0.00205988472394943	0.035642173043858
NEO1	1173.72024697252	0.83021699415531	0.269491713234063	3.08067726533111	0.00206530375714165	0.0356931922047639
TMEFF1	49.8168665049085	1.69115314061759	0.549424819606946	3.07804285548553	0.0020836494784809	0.0359261891930411
ELK1	779.337143401109	-0.349076627591092	0.113409207214824	-3.07802722692397	0.00208375875856648	0.0359261891930411
RARRES3	71.5785421133485	1.21250258877639	0.394014082215104	3.07730774991552	0.00208879527579115	0.035970100291574
FAM156A	44.0239151987501	-0.811245350132671	0.263722643630492	-3.07613081290557	0.00209705820339383	0.0360694010983739
INHBB	249.490628658908	2.15887601889979	0.701935644871185	3.07560391707416	0.00210076708948796	0.0360902293804067
TMEM176A	12.6453066974848	3.95714456119499	1.28715811243375	3.07432670700637	0.00210978251206517	0.0362020638174793
LRRN4CL	1557.38259091378	1.22433074437938	0.39847950928386	3.07250615365322	0.00212269456628472	0.0363804164812356
SDE2	536.018429538504	-0.39131986129799	0.127451115154463	-3.07035258831384	0.00213806200853206	0.0365717937428612
SLC7A1	3539.20714281993	-0.724080130087238	0.235838875202845	-3.07023229085729	0.00213892342972852	0.0365717937428612
RBMXL1	351.808235770232	-0.414202736856224	0.134933016851353	-3.06969151451289	0.00214279973127721	0.0365947642050745
PI4KAP2	61.7164385614178	0.898516770497129	0.292771421966398	3.06900435999608	0.00214773456814072	0.03663573676564
EXT1	4161.37406388689	-0.593833089853253	0.193524944353019	-3.06850929133979	0.00215129638567639	0.0366532195521845
PRDM8	302.635457658658	0.874607672821291	0.285197909686396	3.06666929565862	0.00216458192666771	0.0368361362502887
WDFY3-AS2	73.1145800173218	0.98663813302726	0.321901756569386	3.06502873281025	0.00217649086409362	0.0369952235346172
MORF4L2	4745.56469519738	-0.422828750236059	0.138046626756126	-3.06294155947056	0.00219172857967051	0.0372068302951633
C5	155.444001508019	0.957217541667944	0.312548661713661	3.06261922997735	0.00219409049082773	0.0372068302951633
EIF3I	2621.164697422	-0.313217384230764	0.102303610206101	-3.0616454649035	0.00220124005785291	0.0372608269160055
DHX58	185.614192929152	0.735382635014286	0.240204684197692	3.06148332398487	0.00220243259871738	0.0372608269160055
ZNF284	59.3138206148536	0.656730346373771	0.214543012638347	3.06106611582272	0.00220550387296468	0.0372609397667587
BUD31	786.140529606237	-0.439740156698021	0.143669215364885	-3.06078205815483	0.00220759720655769	0.0372609397667587
IFFO2	387.302879108423	-0.617109477352657	0.201769083292937	-3.05849373591449	0.00222452729843593	0.0374822710237942
ZSCAN31	20.419701832025	1.21881103548951	0.398524485868619	3.05830903421908	0.00222589898521701	0.0374822710237942
FAM189B	866.19865360532	0.374825531268237	0.122697286272619	3.05488036985122	0.00225150310364843	0.0377947538495617
MEIS3P1	439.166390982484	0.689297051512565	0.225652097858508	3.05468931179527	0.00225293776780969	0.0377947538495617
RANBP3L	9.01130900343886	3.48897027138229	1.14220112500681	3.05460237693384	0.00225359084310592	0.0377947538495617
RAB11FIP2	2319.81382081433	0.847421225914176	0.277440456571318	3.05442557436227	0.00225491956106881	0.0377947538495617
MYL12B	6529.65166589593	-0.624085772900682	0.204371553600825	-3.05368218768662	0.00226051416538986	0.037843365137268
FYTTD1	1946.07910606281	-0.239439503702643	0.0784187599911045	-3.05334468091313	0.00226305838030174	0.037843365137268
ZNF385A	147.048792225198	0.861079817578184	0.28225925686578	3.05066989525749	0.00228331459023949	0.0381173318331421
ZFP90	670.535889316017	0.375189807437667	0.122993479495449	3.05048535074211	0.00228471825633313	0.0381173318331421
ITGA3	1265.035833589	-0.947898424518303	0.310833981640185	-3.04953280692318	0.00229197598831491	0.0381241944861296
SPARC	73581.1456890741	-0.810456850537767	0.265790496169181	-3.04923186576956	0.00229427334019883	0.0381241944861296
BCDIN3D	122.94614656645	0.674862064951009	0.221334184429258	3.04906387005349	0.00229555671834275	0.0381241944861296
SLC22A4	150.506710264683	-0.958598697991695	0.314458247091205	-3.04841328493975	0.00230053297269357	0.0381241944861296
SRGAP3	62.4063291269812	2.41427292047786	0.792047520486303	3.04814150418088	0.00230261471844129	0.0381241944861296
ADAMTS5	6882.68996543865	1.47076085702017	0.482525425831725	3.04804841006054	0.00230332818354249	0.0381241944861296
ARMCX5	175.09080383161	-0.428274904452945	0.140509546018028	-3.04801286880534	0.00230360062198167	0.0381241944861296
ZNF214	48.2615850732171	0.834033042243551	0.273699199589232	3.04726153198572	0.0023093668413044	0.0381758948777642
H3F3A	8.50781414426227	-7.03590402613038	2.30966099013889	-3.0462929651452	0.00231681972227333	0.0381806247273442
FNIP1	1675.75680557258	0.640511539347928	0.210259350904474	3.04629276459115	0.00231682126776538	0.0381806247273442
TRMT11	240.380325440677	0.372836988606948	0.122404012527996	3.04595397574628	0.00231943336106561	0.0381806247273442
COMMD1	294.387550959968	-0.466192501556301	0.153066308573763	-3.04568984448751	0.00232147170827752	0.0381806247273442
EPN1	1925.82189870502	-0.346504874881724	0.11377738267884	-3.04546357741244	0.00232321915544862	0.0381806247273442
PACS1	2508.29903439354	-0.300858363538132	0.0987986303277172	-3.0451673524236	0.00232550870432329	0.0381806247273442
PDE1C	748.579376150172	-2.00113267206679	0.657747980292399	-3.04240032964784	0.00234699528228629	0.0384896570243726
SLC17A5	1477.02819520358	0.881948063144614	0.289928313054407	3.04195217725808	0.00235049234666703	0.0385033032025456
DYRK2	928.450281055422	-0.40777162097382	0.134345821645725	-3.03523858039388	0.00240345480359305	0.0393062316959542
C1S	17166.5455425804	1.06801368629857	0.351893148563529	3.0350510962158	0.00240494939224969	0.0393062316959542
HGF	80.7664360102294	1.53759919381918	0.506881610308873	3.03344836851002	0.00241776080095867	0.039462053571719
ZMAT3	5739.27080443119	0.498674419836414	0.164406700000566	3.03317577589415	0.00241994597622806	0.039462053571719
CNOT7	1302.44101839398	-0.318662909621651	0.105081171544336	-3.03254051071558	0.00242504544841837	0.0395006275521404
RBP1	18.2927627561149	3.48441239921381	1.14930555184126	3.03175460488429	0.00243136776968548	0.0395410867875814
CCDC120	86.1861304880911	0.597947879554052	0.197253447111647	3.03136846686187	0.00243447963056857	0.0395410867875814
KIAA1644	1087.03234531937	1.55455473260658	0.512849187233855	3.03121223802918	0.0024357397038308	0.0395410867875814
PVR	1260.46593902133	-1.07819609623129	0.355799527409866	-3.03034718477647	0.00244272765316556	0.0395706688844542
NT5M	16.9914815885999	1.25832821679717	0.415247546026405	3.03030861672367	0.00244303963489294	0.0395706688844542
ARL13B	320.423668739075	0.332300505680185	0.109676583673356	3.02982181383274	0.00244698057942465	0.0395901180420239
PWWP2B	209.528312730812	0.86087035516901	0.284186324232586	3.02924624361744	0.00245164765085766	0.0396212586796326
MAPKAPK5	305.851009523503	-0.280969816341498	0.0927940297810466	-3.0278867832819	0.00246270333614559	0.0397134646600678
OTUD5	852.828169148421	-0.396175881299197	0.13086182475185	-3.0274366267661	0.00246637423426551	0.0397134646600678
PPP1R3B	882.327722787969	0.607168495383867	0.20056763067364	3.02725067521908	0.00246789207690173	0.0397134646600678
ATP5B	6447.10647775272	-0.393451144422384	0.129972190252574	-3.02719484574195	0.00246834795575449	0.0397134646600678
C8orf82	236.068285346784	-0.414956043405168	0.13709929356499	-3.0266825788454	0.00247253449955179	0.0397154929166559
COL6A6	87.4576356464617	2.06183427999952	0.681299581198811	3.02632547692386	0.00247545678679127	0.0397154929166559
THBS4	189.02868583333	3.04376681727303	1.00592190956009	3.02584801896216	0.00247936892601146	0.0397154929166559
YIF1A	963.137593065928	-0.425313305567302	0.14057140174565	-3.02560336089459	0.0024813757678976	0.0397154929166559
DRG1	688.867910151138	-0.311174068032182	0.102858881715248	-3.02525229560272	0.002484258026259	0.0397154929166559
AMH	14.5190126186529	1.9460676129429	0.643292839802927	3.02516597812449	0.00248496716477415	0.0397154929166559
DHFRL1	219.053821189201	0.683372949338724	0.225979599336434	3.02404708807954	0.00249417614550163	0.0398186264643178
EGR3	103.948920795049	-3.26603199651685	1.08031786825608	-3.0232139007282	0.00250105393102123	0.0398843567278087
MEIS1	314.212348584361	-0.454585227372964	0.150403729867268	-3.0224332054407	0.00250751414637882	0.0399432903934743
SEMA3E	21.6744182739491	2.25540899685735	0.746721792775259	3.02041405337177	0.00252429338940757	0.0401662895266086
MYH9	29069.0808348361	-0.627225114276909	0.207739902827277	-3.01928086872366	0.00253375513565019	0.0402724908689482
NUP88	449.138180835363	-0.326125159570919	0.108029266496414	-3.01885933458361	0.00253728308696643	0.0402831577222918
DLX2	17.8166997148414	-2.45541086969139	0.81369991598476	-3.01758771440917	0.00254795291198874	0.0402831577222918
TMEM133	43.0893369026649	0.891655688930807	0.295522655047481	3.01721601948774	0.00255107944615154	0.0402831577222918
PDK3	75.5433561789633	1.75044480913642	0.580181224726091	3.01706559008838	0.0025523457891323	0.0402831577222918
SEC13	2226.13010873615	-0.511156026069	0.169429432972323	-3.01692579088369	0.00255352316049711	0.0402831577222918
SQLE	1886.107930487	0.79842770344253	0.264650808401764	3.01691012494639	0.00255365512799981	0.0402831577222918
JADE1	1173.62750881237	-0.914261540301436	0.303049102516685	-3.01687592112601	0.00255394327752072	0.0402831577222918
BCAR1	1595.24459032096	-0.449859947837864	0.149146090981746	-3.01623693170022	0.00255933190308184	0.0403241301371063
AQP9	22.9471099918307	2.95700837238646	0.980494422671827	3.01583395480076	0.0025627355689372	0.040333772875822
STXBP2	23.1044823664452	-1.93226924513057	0.640854041157991	-3.01514716461654	0.0025685459490083	0.0403575565401276
SFR1	82.2098874101384	0.522585539933539	0.173328813972942	3.01499518721174	0.00256983333450425	0.0403575565401276
OXA1L	1415.02680627466	0.384354587333632	0.127591222230528	3.01239051256356	0.00259198918708816	0.0406613026873504
EFHB	11.1360020283955	2.93040205972959	0.973318969237922	3.01073147893542	0.00260619214600516	0.0408397658627793
FBXO31	746.564388969614	0.462064997331917	0.153498989199241	3.01021524468907	0.00261062611196496	0.0408649253149185
USP51	61.2065213599771	0.859842739501659	0.28588275902018	3.00767609228566	0.0026325355914817	0.0411632837940775
CILP	11.5587260397827	2.29822825911927	0.764256934257927	3.00714086598479	0.00263717527201331	0.0411667970805326
MMP24	52.2579783140078	-1.18089393099799	0.392715897247075	-3.0069929414012	0.00263845889372738	0.0411667970805326
ANO10	1214.86960314233	-0.402096197558914	0.13373545918491	-3.0066535831978	0.00264140584691031	0.0411683189602591
SCRN3	476.519601303151	0.361135777930633	0.120126473348537	3.0062963463751	0.00264451130663506	0.0411723053429561
NDUFS5	818.01135088357	-0.320758675629459	0.106742568009558	-3.00497431915577	0.00265603273877595	0.0413071700859364
TSPAN17	754.279054119952	-0.416666714103402	0.138723129096538	-3.00358503168886	0.00266818976617911	0.0414516190771567
DENR	1771.85910131114	-0.23496057273849	0.0782804469356972	-3.00152313810237	0.00268632623217051	0.0416885514526311
NCL	7905.50961923796	-0.219675474170639	0.0731993223956603	-3.00105884837621	0.00269042564468139	0.0416958674326779
PMS2P1	100.995752704452	-0.498176334212745	0.166013605967884	-3.00081629640116	0.0026925695123677	0.0416958674326779
VAMP5	579.957103096028	-0.464239571278099	0.154731040532692	-3.00030019626225	0.00269713641244955	0.041703312986772
NDST1	9328.83889496082	-0.540976429808889	0.180318878382096	-3.00010977587472	0.00269882320339367	0.041703312986772
DYNC1I2	2601.17795188707	-0.232062164529547	0.0773817247786653	-2.99892726859363	0.0027093197437017	0.0418207816848314
IL6R	470.372683141356	0.832532874421192	0.277716205769958	2.99778283414548	0.00271951383673932	0.0419333360866699
PHKA1	70.3129737257759	1.78049422147052	0.594131082831572	2.99680369016355	0.0027282634037856	0.041953960585489
NFXL1	180.472954850243	0.354141811583726	0.118188021299316	2.99642728332719	0.00273163378910798	0.041953960585489
ALDH1A3	2064.81584036307	1.62287881491972	0.541617671558676	2.99635499382687	0.00273228151195214	0.041953960585489
EPHB4	1055.83243115422	0.509350132027998	0.169991086964252	2.9963343439007	0.00273246656360363	0.041953960585489
ATG14	607.960744504846	0.465005352467964	0.155303159344461	2.99417831826967	0.00275185063694414	0.042206728240519
DAB2IP	1254.37656326069	1.22004036948962	0.407519458861973	2.99382113653338	0.00275507403539765	0.0422113570131763
PMPCA	674.207262295317	-0.417379422222889	0.139458858984921	-2.99284982869405	0.00276385708564474	0.0423010669209696
C11orf24	1246.04917692391	-0.375049037001429	0.125341118678955	-2.9922266607662	0.0027695055416396	0.042326459553674
PAXBP1	575.873949243385	0.62676358581838	0.209478363613349	2.99202063166413	0.00277137532791913	0.042326459553674
GSTM2	382.733513880603	0.559826048899856	0.187158566981443	2.99118580532498	0.00277896347697802	0.0423332015246467
PTGFRN	1096.54151124907	1.39781780931436	0.467339246688691	2.99101310069404	0.00278053564172289	0.0423332015246467
SRPR	3015.89154657995	-0.22834363300415	0.0763434403718787	-2.9910052768366	0.00278060688309037	0.0423332015246467
ABCD4	352.809651920547	0.570343903653927	0.190740925349187	2.99014961057679	0.00278840835625413	0.0423393809564864
IGF2BP2	1873.30005911647	-0.456332719433332	0.152620731876648	-2.98997858169198	0.00278997009450887	0.0423393809564864
ACO2	1222.50142621143	-0.217873641326231	0.0728691988645042	-2.98992777087276	0.00279043422383695	0.0423393809564864
SERPINF1	5293.85178355862	1.41910124656022	0.474667229797836	2.98967604560489	0.00279273463811819	0.0423393809564864
SEC61B	1225.69758867478	-0.443630720139618	0.148452094437335	-2.9883762962124	0.00280464009945276	0.0424753041476871
E2F5	59.1628491469631	0.748135327570564	0.250447604533325	2.98719298579282	0.00281551928966024	0.0425954164366609
DPH6	72.2276032253956	-0.615282670834707	0.206018468756118	-2.98654132588021	0.00282152700121805	0.0426301803053938
FBXO10	296.824379554417	0.471554622568137	0.157905769524797	2.98630394562047	0.00282371833833485	0.0426301803053938
VSTM4	1948.26911895023	0.791928582528558	0.265281758180135	2.98523572808505	0.00283359865880978	0.0427346904201292
ZNF589	182.411939125505	0.944312139498454	0.31641191580078	2.9844392462546	0.0028409861320569	0.0428014261063171
RRS1	342.089432454588	-0.504141124943993	0.16896185848949	-2.98375698190697	0.00284732820205126	0.042816127567292
SCPEP1	1902.84618485877	0.756772650729367	0.253649039798937	2.98354234389867	0.00284932606669863	0.042816127567292
KLRAP1	44.3919655147874	1.03913201522682	0.348307138471297	2.98337846243265	0.00285085234771144	0.042816127567292
BET1L	1405.58612115342	-0.469816573387005	0.157497010687196	-2.98301898770704	0.00285420286665937	0.042821934597606
HSD17B7	115.738303549613	1.0182964639751	0.341443189802035	2.98233057325143	0.00286062933694732	0.0428738305603888
TMEM253	6.48057765953195	2.32462974740903	0.779965347513698	2.98042695719659	0.00287846875864793	0.0430328618119238
IPPK	218.716784086568	-0.420052195809987	0.140953330237547	-2.9800799676182	0.00288173143583968	0.0430328618119238
NMD3	1204.89755886028	-0.265179585410098	0.0889877280238155	-2.9799568018989	0.00288289035130671	0.0430328618119238
ST13	6013.90093893368	0.410127381377638	0.13762992733856	2.97992877936172	0.00288315408595946	0.0430328618119238
SNX17	1999.92553949187	-0.257111133770122	0.0863376408152789	-2.9779726587644	0.00290161867354672	0.0431551148001424
PTPN1	756.874701326892	-0.408541921525674	0.137200427417583	-2.97770152189275	0.00290418654045634	0.0431551148001424
C2CD2	872.136192239647	0.53311574615756	0.179056650423675	2.97735797523369	0.00290744316069483	0.0431551148001424
REPIN1	803.001909388334	0.330987396819882	0.111179790142242	2.97704642540179	0.00291039935137693	0.0431551148001424
HMGCR	1731.89574307179	0.717866869273131	0.241134815801488	2.97703534384727	0.00291050455099634	0.0431551148001424
SNRPB	1016.1326695973	-0.566343169741798	0.190242091656967	-2.97696038142281	0.00291121627682984	0.0431551148001424
C1GALT1	1720.21414345389	0.396929368170978	0.133338667084057	2.97685117791641	0.00291225338663752	0.0431551148001424
DVL2	875.216627629084	0.701881896634368	0.23582051923771	2.97633937412742	0.00291711850157866	0.0431829181463201
DNTTIP2	971.8458609363	-0.257751284812911	0.0866274036386556	-2.97540124702404	0.00292605543334346	0.043270879120723
BNIP3	1217.98898052253	-0.734432748821508	0.246995331383948	-2.97346814090122	0.00294454972958293	0.0434998512198508
GRASP	68.1972487673587	1.47402662532462	0.496033260835727	2.97162860176181	0.00296224784559239	0.0436916551192155
NR1H3	77.9010645110312	0.945548030471917	0.318206656875635	2.97149041366997	0.00296358125808632	0.0436916551192155
DBI	1908.01162241157	0.444568275466704	0.149627345713742	2.97116996459474	0.00296667546153697	0.0436926881430032
ME3	232.628365764388	0.412196526328387	0.13875625553209	2.97065184375099	0.00297168458748684	0.043712953337815
HNRNPL	3027.72107620302	-0.2807219607289	0.0945063859799882	-2.97040202964002	0.00297410251460909	0.043712953337815
PRDM15	183.04026682004	0.495437960040044	0.166884996219752	2.96873877977417	0.00299024676659715	0.043905574475402
LTV1	490.963181351131	-0.293016853838159	0.098717705067247	-2.96823000128046	0.00299520114487234	0.0439336712092543
FMO1	29.5451565226732	3.33645052913193	1.12429166845554	2.96760228928431	0.00300132399141212	0.0439625588802711
RNPEP	1342.41363486634	-0.482002004397956	0.162432190753956	-2.96740444219008	0.00300325620257666	0.0439625588802711
THAP11	318.549771199916	0.496646852053567	0.167403943503428	2.96675718420813	0.00300958537480636	0.044010616897978
PARD6G	109.938994002496	1.26490538747826	0.42650950712791	2.96571440106004	0.00301980776195425	0.044115452522462
CHKB	359.589227961937	0.485424225527821	0.163708348150131	2.96517698097263	0.00302508844124148	0.0441479573727847
GOSR1	812.925069012209	-0.275209633966297	0.0929173368122457	-2.96187604389051	0.00305770855736716	0.0445789840936839
ADAMTS6	353.034819368098	-1.0554904226246	0.356463237229937	-2.96100779094861	0.00306634182315529	0.0446597849404713
CHMP1A	1127.21449577576	-0.254394458368997	0.0859336487249421	-2.96035909266773	0.00307280650159485	0.0447088704280387
MRPS22	475.630742977934	-0.291250995290309	0.098442833122725	-2.9585799803955	0.00309060029118814	0.044922528176143
PCNT	1043.17622939912	0.465170783955217	0.157332399288539	2.95661151840772	0.00311039731056196	0.0451648445658283
RAD23B	11448.5339645037	-0.483671668187286	0.163659099918085	-2.95536067612112	0.00312303716257533	0.0453028523342253
EFHC2	6.92999455209748	3.51949878080981	1.19145679484703	2.95394578807338	0.00313739114062659	0.0454654234701836
SUN1	2284.22109155978	0.387678023624121	0.13132290153929	2.95209760887086	0.00315623142548451	0.0456232953088874
ATXN10	2288.40366769179	-0.287223547608625	0.0973072736432752	-2.95171714153226	0.00316012267552627	0.0456232953088874
IMP4	292.243236795678	-0.354316601311792	0.120038881188607	-2.95168197007004	0.00316048261425324	0.0456232953088874
PRKCDBP	1600.72743631943	-0.547284715136183	0.185417188304974	-2.95163959792126	0.00316091629320295	0.0456232953088874
GBAP1	56.6964349796613	0.780899163074362	0.264642289813386	2.95077239403051	0.00316980404912843	0.0457059170676722
EPRS	5906.06819915838	-0.397790598682429	0.134877587670535	-2.94927130261338	0.00318524221353074	0.0458827313071707
MAGI2	236.613053604734	0.472804399609307	0.160344643846656	2.94867597860935	0.00319138385346292	0.0458916878176515
MAPK6	1912.16150147523	-0.31807035592925	0.107874687948167	-2.94851704305353	0.00319302533100145	0.0458916878176515
TSPAN31	490.381568420094	-0.348977752759274	0.118366238814122	-2.94828792614841	0.00319539299173293	0.0458916878176515
GDNF-AS1	38.0250860749235	1.61351252138421	0.547455644736579	2.94729360615249	0.00320568669984783	0.0459938048057611
FOLR1	9.30706539325661	3.16546118246802	1.07463081757426	2.94562665680232	0.00322301162772282	0.0461964999973604
SSR2	3298.1277318076	-0.500388951355338	0.16994352672224	-2.94444255104337	0.00323537005030864	0.046258003187791
KARS	2010.29886268886	-0.301443139588377	0.102383880769955	-2.94424412633552	0.00323744521295527	0.046258003187791
TBC1D8	394.502807884416	0.909420829460475	0.308889130033274	2.9441658544686	0.00323826412825174	0.046258003187791
PDPR	944.084373514336	0.65313282444492	0.221852969043362	2.94398955876611	0.00324010930412822	0.046258003187791
STK17B	1165.33237934063	0.622247013453568	0.211478052204347	2.94237159349426	0.00325708831904763	0.0464545034882529
AFAP1L1	136.319920280953	1.20477369693812	0.409539388190726	2.94177735201637	0.00326334464699776	0.0464978337868083
NAA10	606.646861468569	-0.364069876317486	0.123801043982268	-2.94076580137428	0.003274019699222	0.046592209467473
ATP6V0E2-AS1	29.7373276564104	1.06554450813629	0.362363674958016	2.94053897168292	0.00327641783076914	0.046592209467473
AKR1C2	815.512516008936	2.23221374065328	0.75934558721312	2.9396545897445	0.00328578314962424	0.0466393548543891
AMZ1	21.0055852902324	-2.1083889389259	0.717276684435503	-2.93943604285033	0.00328810124511515	0.0466393548543891
DBN1	2979.75564419235	-0.600739661251034	0.204381044667095	-2.93931202000433	0.00328941740009846	0.0466393548543891
BOLA3	139.211292696378	-0.585439431056882	0.199206770878793	-2.9388530744926	0.00329429199545305	0.046662677206182
TRNP1	1103.341409801	-1.14194995589261	0.38868721904811	-2.93796631309161	0.00330372919316767	0.046750518494502
GFPT1	3268.42342085746	-0.323520966553448	0.110161544071602	-2.93678678235637	0.00331632029743855	0.0468365673673236
PIAS3	880.289141909625	-0.473547001403186	0.161255754419585	-2.9366207928991	0.00331809568432587	0.0468365673673236
HSD17B7P2	31.8916451303263	1.91208204305156	0.651146258563363	2.93648626234946	0.00331953522869182	0.0468365673673236
CIPC	345.743493880007	0.459510932961995	0.156554230167561	2.93515500967415	0.00333381099513837	0.0469920987880577
PDHA1	831.132656189535	-0.322630256277968	0.109968606702491	-2.93383962889348	0.00334797145278438	0.0471000924182268
YPEL1	23.0216075574319	1.83899869387925	0.626823598666745	2.93383768222958	0.00334799244971753	0.0471000924182268
CAP1	7501.57966401498	-0.538509001238718	0.183621192806118	-2.93271704104068	0.00336009973421051	0.0472244367313943
TKFC	208.652062159696	-0.459504224697599	0.156719764903749	-2.93201195764815	0.00336773779776308	0.0472857878543062
PARK7	2221.86143918074	-0.283369059937644	0.0966955154388914	-2.9305294940666	0.00338384869473283	0.0474608333974397
FARS2	205.453827212195	0.493185954488616	0.168307861373099	2.93026095433142	0.00338677458698507	0.0474608333974397
CALR	20979.6842804053	-0.570707305576737	0.194873699497905	-2.92860097102468	0.00340491222922324	0.047640700190122
SREBF2	3228.28628919985	0.548732133663954	0.187377605734515	2.92848300368094	0.00340620454709275	0.047640700190122
DPH2	183.586172640806	-0.421538614061035	0.144018113435949	-2.92698330789141	0.00342267249928289	0.0478247314019722
PRCC	722.955793418735	-0.201674451138853	0.0689825438613365	-2.92355775606426	0.00346056019298113	0.0482681444104542
SEH1L	774.078577663275	-0.423753311044843	0.144946748696285	-2.92351028813178	0.00346108787439304	0.0482681444104542
GRSF1	2282.40500695621	-0.264656169820614	0.090549200196608	-2.92278859720429	0.00346911964054506	0.0482993053963695
MPP3	77.4295633605882	-0.641002651857129	0.219359598922424	-2.92215455811358	0.0034761899151665	0.0482993053963695
SLC40A1	493.012674668632	2.26820849471695	0.776251070067754	2.92200369465381	0.00347787414878055	0.0482993053963695
PALB2	294.358029637072	0.572221597871766	0.195836625179513	2.92193351140136	0.0034786579248727	0.0482993053963695
GPM6B	9.92685614629029	4.62938709017234	1.5844243885906	2.92181004250405	0.0034800371620723	0.0482993053963695
SRSF9	1476.81624035876	-0.347958146220069	0.119144188069624	-2.92047939440179	0.00349493308233367	0.0484093849457677
IL6ST	19507.8411226411	0.567203007644313	0.194221500617373	2.9203924686059	0.00349590818790905	0.0484093849457677
CHPF2	2237.33856317356	-0.333893613698107	0.114339129864623	-2.92020425635071	0.00349802034076561	0.0484093849457677
TNFRSF19	1786.52389307733	1.35755053412653	0.464957795360531	2.91972851659338	0.0035033643589858	0.0484249830244649
TNXB	4273.93574861929	2.0034232444261	0.686269420144633	2.91929552099797	0.00350823468582618	0.0484249830244649
RABL2A	77.2433092866732	1.11345156129109	0.381422280179698	2.91920954582548	0.00350920246585096	0.0484249830244649
MAPK12	282.166369440288	-0.619802818373247	0.212367527206904	-2.91853856625354	0.00351676370135443	0.0484830171347031
ASAP3	1111.32249056349	0.715351777232579	0.245219102238065	2.91719434050492	0.00353195633023095	0.0486460486741437
TYSND1	134.737846614405	0.556082125068494	0.190670714168083	2.9164527310591	0.00354036364221255	0.0486544011346885
ZNF232	65.2672937409642	0.745381620183129	0.255591459652179	2.91630096403644	0.00354208640331438	0.0486544011346885
WBSCR22	544.4259365392	-0.391766955992558	0.134339291884644	-2.91624997047748	0.00354266542038291	0.0486544011346885
PSMB6	932.613817957484	-0.333804509780751	0.114493877714003	-2.91547911945624	0.0035514287062862	0.0487284348987873
PLK3	305.191210515615	-0.630158137376675	0.216175091704923	-2.91503582770228	0.0035564771184974	0.0487514055104843
SLC43A1	258.365446847957	0.704740954622931	0.241788997216147	2.91469406274483	0.00356037375248845	0.0487585592189129
SLCO4C1	5.78314553625068	3.81635617340125	1.31036804039704	2.91243074903208	0.00358627710917851	0.0490423540830985
EMX2OS	4920.43901948518	0.703048472337674	0.241407380362011	2.91229071490438	0.00358788540045924	0.0490423540830985
C21orf62-AS1	7.65610467944933	2.1174285660423	0.72719896155641	2.91175961185425	0.00359399108072898	0.0490793791440192
MYBL1	569.007372103215	-1.14382841264684	0.392925910587955	-2.91105366641583	0.00360212141830698	0.0491391242390699
SYDE1	1319.51924051011	-0.281608629948128	0.096769956954895	-2.91008324080776	0.0036133250650282	0.0491391242390699
LINC01133	285.231106804077	-1.17063353975547	0.402298993275909	-2.90985948093738	0.0036159128841213	0.0491391242390699
CDH24	75.2960487160079	-0.755913411480122	0.2597800039079	-2.90982138774668	0.00361635360590249	0.0491391242390699
SEC24D	4442.97250123482	-0.461714225496799	0.158683908135948	-2.90964743004212	0.00361836684251915	0.0491391242390699
DNAH7	27.4329458409412	1.41589921299928	0.486628125235052	2.90961237046331	0.00361877271528034	0.0491391242390699
FIBCD1	26.4428324477706	-2.15682880609196	0.741412156261571	-2.90908206437747	0.00362491693943911	0.0491763379727853
MKKS	478.876303777555	0.385842666456205	0.132658433309955	2.90854231298426	0.00363118033972329	0.0492150971372628
SEMA3F	331.39664134793	1.2373484430503	0.425535846990307	2.90774197239012	0.00364048579544671	0.0492949754195072
KRT18	41.1760395320257	-3.38171387227975	1.1633051923054	-2.90698768874054	0.0036492755974426	0.0493677283069764
SPRYD3	777.994340237459	-0.36179035617656	0.124524464082038	-2.90537573354428	0.00366812472280982	0.0495319344374243
HNRNPK	9335.49600454592	-0.298105793668836	0.10260534117736	-2.90536331002047	0.00366827033831977	0.0495319344374243
SURF4	7748.85756677312	-0.357205450092371	0.122969077217199	-2.90483964079394	0.00367441302169864	0.0495685521358562
YBX1	11685.4782166465	-0.182370882118177	0.0627920753021245	-2.9043614379792	0.00368003054859277	0.0495980236623772
NDEL1	1184.01858473006	-0.367747563265996	0.126655618001704	-2.90352349992913	0.00368989277657847	0.0496643365273217
ARSK	320.021488121655	0.399847071254169	0.137718759866925	2.90335951064716	0.00369182568039476	0.0496643365273217
CLCN3	1703.74020403034	0.40779726871963	0.140506069906184	2.90234627580088	0.00370378887493682	0.0497491100312733
ITSN1	1989.80823008345	0.49129019581926	0.169279502097442	2.90224267989907	0.00370501400841986	0.0497491100312733
40787	25509.4914655692	-0.605656448315237	0.208725640313082	-2.9016868622694	0.00371159344564005	0.049779990772065
ANTXR2	3433.87701464986	0.627829236750079	0.216401157278963	2.90122864703882	0.00371702550963194	0.049779990772065
BMPR1A	826.391929491815	0.405302244704867	0.139702743271953	2.90117599133958	0.00371765019677866	0.049779990772065
CTSO	862.375916913891	0.637442213450226	0.21978388090926	2.90031375737423	0.00372789299779875	0.0498709241038855
HMGB1	2929.57202139868	-0.33134967424721	0.114290041703263	-2.89919987173955	0.00374116323856627	0.0499572338817713
STK26	95.0648248860816	1.31784087333534	0.454554575173098	2.89919174795126	0.00374126017857673	0.0499572338817713
ARL16	244.09660629464	-0.506645650376072	0.174774901756416	-2.89884671817574	0.00374537947816647	0.049966059741966
LRFN5	6.10274258111451	4.826166163769	1.66513007969682	2.89837185852035	0.00375105555395508	0.0499956186748552
